# Supplementary material for: (m-Phenyl­enedimethyl­ene)diammonium p-nitro­phenyl­phosphate perchlorate
Source: Acta Crystallogr Sect E Struct Rep Online. 2008 Jan 4;64(Pt 2):o377–8. doi: 10.1107/S1600536807068638 (PMC2960385; doi:10.1107/S1600536807068638)
Supplement: Supplementary file 1 [file e-64-0o377-sup1.cif]

##############################################################################
###                                                                        ###
###        Electronic paper (Acta Crystallographica Section E)             ###
###                                                                        ###
##############################################################################
#                                                                            #
# This CIF contains the data in a paper accepted for publication in Acta     #
# Crystallographica Section E. It conforms to the requirements of Notes      #
# for Authors for Section E, and has been peer reviewed under the auspices   #
# of the IUCr Commission on Journals.                                        #
#                                                                            #
# Full details of the Crystallographic Information File format               #
# are given in the paper "The Crystallographic Information File (CIF):       #
# a New Standard Archive File for Crystallography" by S. R. Hall, F. H.      #
# Allen and I. D. Brown [Acta Cryst. (1991), A47, 655-685].                  #
#                                                                            #
# The current version of the core CIF dictionary is obtainable from          #
# ftp://ftp.iucr.org/pub/cif_core.dic. The current version number is 2.1.    #
#                                                                            #
# Software is freely available for graphical display of the structure(s) in  #
# this CIF.  For information consult the CIF home page http://www.iucr.org/  #
# cif/home.html                                                              #
#                                                                            #
##############################################################################
                                             
data_I
_audit_creation_method     SHELXL-97
_chemical_name_systematic
;
(m-Phenylenedimethylene)diammonium p-nitrophenylphosphate perchlorate
;
_chemical_name_common     ?
_chemical_formula_moiety     'C8 H14 N2 2+, C12 H8 N2 O8 P -, Cl O4 -'
_chemical_formula_sum     'C20 H22 Cl N4 O12 P'
_chemical_formula_iupac     'C8 H14 N2 2+, C12 H8 N2 O8 P -, Cl O4 -'
_chemical_formula_weight     576.84
_chemical_melting_point     ?
_symmetry_cell_setting     triclinic
_symmetry_space_group_name_H-M     'P -1'
_symmetry_space_group_name_Hall     '-P 1'
loop_
    _symmetry_equiv_pos_as_xyz
    'x, y, z'
    '-x, -y, -z'
_cell_length_a     8.337(2)
_cell_length_b     11.623(3)
_cell_length_c     13.535(3)
_cell_angle_alpha     91.220(10)
_cell_angle_beta     94.320(10)
_cell_angle_gamma     106.060(10)
_cell_volume     1255.6(5)
_cell_formula_units_Z     2
_cell_measurement_reflns_used     55
_cell_measurement_theta_min     2.534
_cell_measurement_theta_max     21.511
_cell_measurement_temperature     293(2)
_exptl_crystal_description     prism
_exptl_crystal_colour     'pale yellow'
_exptl_crystal_size_max     0.35
_exptl_crystal_size_mid     0.29
_exptl_crystal_size_min     0.17
_exptl_crystal_density_diffrn     1.526
_exptl_crystal_density_meas     ?
_exptl_crystal_density_method     'not measured'
_exptl_crystal_F_000     596
_exptl_absorpt_coefficient_mu     0.287
_exptl_absorpt_correction_type     psi-scan
_exptl_absorpt_process_details     '(North <i>et al.</i>,  1968)'
_exptl_absorpt_correction_T_min     0.876
_exptl_absorpt_correction_T_max     0.941
_exptl_special_details
;
;
_diffrn_ambient_temperature     293(2)
_diffrn_radiation_type     MoK\a
_diffrn_radiation_wavelength     0.71073
_diffrn_radiation_source     'fine-focus sealed tube'
_diffrn_radiation_monochromator     graphite
_diffrn_measurement_device_type     'Bruker P4S'
_diffrn_measurement_method     '\w scans'
_diffrn_detector_area_resol_mean     ?
_diffrn_reflns_number     3673
_diffrn_reflns_av_R_equivalents     0.0260
_diffrn_reflns_av_sigmaI/netI     0.0466
_diffrn_reflns_theta_min     2.32
_diffrn_reflns_theta_max     23.00
_diffrn_reflns_theta_full     23.00
_diffrn_measured_fraction_theta_max     0.969
_diffrn_measured_fraction_theta_full     0.969
_diffrn_reflns_limit_h_min     0
_diffrn_reflns_limit_h_max     8
_diffrn_reflns_limit_k_min     -12
_diffrn_reflns_limit_k_max     12
_diffrn_reflns_limit_l_min     -14
_diffrn_reflns_limit_l_max     14
_diffrn_standards_number     3
_diffrn_standards_interval_count     97
_diffrn_standards_interval_time     ?
_diffrn_standards_decay_%     <2%
_refine_special_details
;
 Refinement of F^2^ against ALL reflections.  The weighted R-factor wR and
 goodness of fit S are based on F^2^, conventional R-factors R are based
 on F, with F set to zero for negative F^2^. The threshold expression of
 F^2^ > 2sigma(F^2^) is used only for calculating R-factors(gt) etc. and is
 not relevant to the choice of reflections for refinement.  R-factors based
 on F^2^ are statistically about twice as large as those based on F, and R-
 factors based on ALL data will be even larger.
;
_reflns_number_total     3388
_reflns_number_gt     2390
_reflns_threshold_expression     I>2\s(I)
_refine_ls_structure_factor_coef     Fsqd
_refine_ls_matrix_type     full
_refine_ls_R_factor_all     0.0921
_refine_ls_R_factor_gt     0.0584
_refine_ls_wR_factor_gt     0.1341
_refine_ls_wR_factor_ref     0.1543
_refine_ls_goodness_of_fit_ref     1.019
_refine_ls_restrained_S_all     1.053
_refine_ls_number_reflns     3388
_refine_ls_number_parameters     383
_refine_ls_number_restraints     92
_refine_ls_hydrogen_treatment     constr
_refine_ls_weighting_scheme     calc
_refine_ls_weighting_details
         'calc w=1/[\s^2^(Fo^2^)+(0.0642P)^2^+1.9482P] where P=(Fo^2^+2Fc^2^)/3'
_atom_sites_solution_hydrogens     geom
_atom_sites_solution_primary     direct
_atom_sites_solution_secondary     difmap
_refine_ls_shift/su_max     0.000
_refine_ls_shift/su_mean     0.000
_refine_diff_density_max     0.404
_refine_diff_density_min     -0.280
_refine_ls_extinction_method     none
_refine_ls_extinction_coef     ?
loop_
    _atom_type_symbol
    _atom_type_description
    _atom_type_scat_dispersion_real
    _atom_type_scat_dispersion_imag
    _atom_type_scat_source
    'C' 'C' 0.0033 0.0016
                         'International Tables Vol C Tables 4.2.6.8 and 6.1.1.4'
    'H' 'H' 0.0000 0.0000
                         'International Tables Vol C Tables 4.2.6.8 and 6.1.1.4'
    'N' 'N' 0.0061 0.0033
                         'International Tables Vol C Tables 4.2.6.8 and 6.1.1.4'
    'O' 'O' 0.0106 0.0060
                         'International Tables Vol C Tables 4.2.6.8 and 6.1.1.4'
    'P' 'P' 0.1023 0.0942
                         'International Tables Vol C Tables 4.2.6.8 and 6.1.1.4'
    'Cl' 'Cl' 0.1484 0.1585
                         'International Tables Vol C Tables 4.2.6.8 and 6.1.1.4'
_computing_data_collection     'XSCANS (Bruker, 1997)'
_computing_cell_refinement     'XSCANS  (Bruker, 1997)'
_computing_data_reduction     'XSCANS  (Bruker, 1997)'
_computing_structure_solution     'SHELXS97 (Sheldrick, 2008)'
_computing_structure_refinement     'SHELXL97 (Sheldrick, 2008)'
_computing_molecular_graphics     'SHELXTL (Bruker, 2000)'
_computing_publication_material     'SHELXTL  (Bruker, 2000)'
loop_
    _atom_site_type_symbol
    _atom_site_label
    _atom_site_fract_x
    _atom_site_fract_y
    _atom_site_fract_z
    _atom_site_U_iso_or_equiv
    _atom_site_adp_type
    _atom_site_calc_flag
    _atom_site_refinement_flags
    _atom_site_occupancy
    _atom_site_disorder_assembly
    _atom_site_disorder_group
    Cl Cl -0.5118(2) 0.19712(12) 0.45260(11) 0.0662(5) Uani d D 1 . .
    P P 0.06849(17) 0.26311(10) 0.63110(8) 0.0399(4) Uani d . 1 . .
    O O1A -0.0552(4) 0.2737(2) 0.7132(2) 0.0449(8) Uani d . 1 . .
    O O1B 0.2361(4) 0.2578(3) 0.6952(2) 0.0488(9) Uani d . 1 . .
    O O2 0.0121(4) 0.1467(3) 0.5758(2) 0.0463(9) Uani d . 1 . .
    O O3 0.0908(4) 0.3765(3) 0.5791(2) 0.0513(9) Uani d . 1 . .
    O O31A -0.2691(6) -0.0535(4) 1.0666(3) 0.0811(13) Uani d . 1 . .
    O O32A -0.4735(6) -0.1328(4) 0.9593(3) 0.0762(12) Uani d . 1 . .
    O O31B 0.7414(6) 0.6944(4) 0.9310(3) 0.0884(14) Uani d . 1 . .
    O O32B 0.8000(6) 0.5482(4) 1.0050(3) 0.0906(15) Uani d . 1 . .
    O O11A -0.4392(10) 0.1435(9) 0.3755(6) 0.116(3) Uani d PDU 0.726(14) A 1
    O O12A -0.4323(16) 0.1876(9) 0.5441(6) 0.128(3) Uani d PDU 0.726(14) A 1
    O O13A -0.4991(12) 0.3164(6) 0.4320(8) 0.099(3) Uani d PDU 0.726(14) A 1
    O O14A -0.6843(9) 0.1299(7) 0.4453(7) 0.088(2) Uani d PDU 0.726(14) A 1
    O O11B -0.358(2) 0.201(2) 0.5091(19) 0.113(6) Uani d PDU 0.274(14) A 2
    O O12B -0.480(3) 0.206(3) 0.3531(11) 0.137(6) Uani d PDU 0.274(14) A 2
    O O13B -0.647(3) 0.1098(18) 0.4744(19) 0.103(6) Uani d PDU 0.274(14) A 2
    O O14B -0.542(2) 0.3121(14) 0.4838(17) 0.076(5) Uani d PDU 0.274(14) A 2
    N N3A -0.3393(7) -0.0609(4) 0.9838(3) 0.0567(12) Uani d . 1 . .
    N N3B 0.7181(6) 0.5890(5) 0.9438(3) 0.0639(13) Uani d . 1 . .
    N N1D 0.1990(6) 0.5391(4) 0.4413(3) 0.0585(12) Uani d . 1 . .
    H H1DA 0.2853 0.5961 0.4703 0.088 Uiso calc R 1 . .
    H H1DB 0.1732 0.4773 0.4806 0.088 Uiso calc R 1 . .
    H H1DC 0.1112 0.5680 0.4308 0.088 Uiso calc R 1 . .
    N N3D -0.1619(6) 0.0440(3) 0.4001(3) 0.0560(12) Uani d . 1 . .
    H H3DA -0.1761 -0.0325 0.4142 0.084 Uiso calc R 1 . .
    H H3DB -0.2612 0.0589 0.3932 0.084 Uiso calc R 1 . .
    H H3DC -0.0982 0.0909 0.4491 0.084 Uiso calc R 1 . .
    C C1A -0.1208(6) 0.1835(4) 0.7777(3) 0.0402(12) Uani d . 1 . .
    C C2A -0.0489(7) 0.1960(4) 0.8735(3) 0.0542(14) Uani d . 1 . .
    H H2AA 0.0459 0.2588 0.8925 0.065 Uiso calc R 1 . .
    C C3A -0.1197(7) 0.1140(5) 0.9407(3) 0.0565(15) Uani d . 1 . .
    H H3AA -0.0734 0.1206 1.0060 0.068 Uiso calc R 1 . .
    C C4A -0.2586(6) 0.0227(4) 0.9105(3) 0.0444(12) Uani d . 1 . .
    C C5A -0.3275(7) 0.0084(5) 0.8141(4) 0.0555(14) Uani d . 1 . .
    H H5AA -0.4199 -0.0559 0.7946 0.067 Uiso calc R 1 . .
    C C6A -0.2572(7) 0.0915(4) 0.7463(3) 0.0526(14) Uani d . 1 . .
    H H6AA -0.3023 0.0844 0.6808 0.063 Uiso calc R 1 . .
    C C1B 0.3478(6) 0.3450(4) 0.7569(3) 0.0420(12) Uani d . 1 . .
    C C2B 0.4513(7) 0.3036(5) 0.8225(4) 0.0570(15) Uani d . 1 . .
    H H2BA 0.4394 0.2218 0.8249 0.068 Uiso calc R 1 . .
    C C3B 0.5722(7) 0.3825(5) 0.8845(4) 0.0601(15) Uani d . 1 . .
    H H3BA 0.6428 0.3550 0.9287 0.072 Uiso calc R 1 . .
    C C4B 0.5863(6) 0.5025(5) 0.8797(3) 0.0508(13) Uani d . 1 . .
    C C5B 0.4850(7) 0.5455(5) 0.8148(4) 0.0555(14) Uani d . 1 . .
    H H5BA 0.4985 0.6275 0.8122 0.067 Uiso calc R 1 . .
    C C6B 0.3629(7) 0.4661(4) 0.7533(4) 0.0523(13) Uani d . 1 . .
    H H6BA 0.2915 0.4939 0.7099 0.063 Uiso calc R 1 . .
    C C1D 0.1025(6) 0.4028(4) 0.2941(3) 0.0462(13) Uani d . 1 . .
    C C2D 0.0742(7) 0.2853(4) 0.3231(3) 0.0480(13) Uani d . 1 . .
    H H2DA 0.1425 0.2678 0.3748 0.058 Uiso calc R 1 . .
    C C3D -0.0540(6) 0.1944(4) 0.2763(3) 0.0452(12) Uani d . 1 . .
    C C4D -0.1541(7) 0.2212(4) 0.1995(3) 0.0513(13) Uani d . 1 . .
    H H4DA -0.2411 0.1607 0.1675 0.062 Uiso calc R 1 . .
    C C5D -0.1255(7) 0.3376(5) 0.1700(4) 0.0585(15) Uani d . 1 . .
    H H5DA -0.1931 0.3552 0.1180 0.070 Uiso calc R 1 . .
    C C6D 0.0016(7) 0.4268(4) 0.2168(4) 0.0523(14) Uani d . 1 . .
    H H6DA 0.0202 0.5049 0.1961 0.063 Uiso calc R 1 . .
    C C11 0.2443(7) 0.4993(5) 0.3462(4) 0.0593(15) Uani d . 1 . .
    H H11A 0.3413 0.4692 0.3579 0.071 Uiso calc R 1 . .
    H H11B 0.2744 0.5672 0.3041 0.071 Uiso calc R 1 . .
    C C31 -0.0792(7) 0.0681(4) 0.3064(4) 0.0561(15) Uani d . 1 . .
    H H31A -0.1470 0.0142 0.2539 0.067 Uiso calc R 1 . .
    H H31B 0.0286 0.0515 0.3145 0.067 Uiso calc R 1 . .
loop_
    _atom_site_aniso_label
    _atom_site_aniso_U_11
    _atom_site_aniso_U_22
    _atom_site_aniso_U_33
    _atom_site_aniso_U_12
    _atom_site_aniso_U_13
    _atom_site_aniso_U_23
    Cl 0.0684(12) 0.0577(9) 0.0649(9) 0.0092(8) -0.0107(8) 0.0023(7)
    P 0.0529(9) 0.0357(7) 0.0278(6) 0.0075(6) 0.0011(6) 0.0040(5)
    O1A 0.060(2) 0.0365(17) 0.0373(17) 0.0105(16) 0.0115(16) 0.0053(14)
    O1B 0.049(2) 0.0420(18) 0.0501(19) 0.0059(16) -0.0065(16) 0.0006(15)
    O2 0.061(2) 0.0393(18) 0.0357(17) 0.0107(16) 0.0000(16) -0.0021(14)
    O3 0.072(3) 0.0381(18) 0.0417(18) 0.0107(17) 0.0052(17) 0.0120(14)
    O31A 0.112(4) 0.079(3) 0.043(2) 0.011(2) 0.006(2) 0.021(2)
    O32A 0.067(3) 0.071(3) 0.081(3) 0.000(2) 0.012(2) 0.027(2)
    O31B 0.090(4) 0.068(3) 0.094(3) 0.007(3) -0.013(3) -0.028(2)
    O32B 0.093(4) 0.097(3) 0.062(3) 0.002(3) -0.026(3) -0.001(2)
    O11A 0.109(5) 0.151(6) 0.107(5) 0.067(4) 0.022(4) -0.012(4)
    O12A 0.153(7) 0.141(5) 0.087(5) 0.051(5) -0.046(5) 0.012(4)
    O13A 0.100(5) 0.063(4) 0.119(6) 0.007(3) -0.017(5) 0.021(4)
    O14A 0.065(4) 0.077(4) 0.113(5) 0.003(3) 0.004(4) 0.030(3)
    O11B 0.111(9) 0.123(8) 0.112(9) 0.052(7) -0.023(7) 0.003(7)
    O12B 0.139(8) 0.159(9) 0.114(8) 0.039(7) 0.031(7) -0.001(7)
    O13B 0.087(8) 0.091(8) 0.118(9) 0.002(6) 0.016(7) 0.033(7)
    O14B 0.078(7) 0.059(6) 0.090(8) 0.019(6) 0.002(7) -0.004(6)
    N3A 0.071(4) 0.048(3) 0.052(3) 0.015(3) 0.013(3) 0.011(2)
    N3B 0.056(3) 0.076(4) 0.050(3) 0.004(3) 0.002(2) -0.011(3)
    N1D 0.062(3) 0.048(2) 0.055(3) -0.003(2) 0.008(2) 0.006(2)
    N3D 0.077(3) 0.040(2) 0.043(2) 0.007(2) -0.010(2) 0.0052(18)
    C1A 0.050(3) 0.036(3) 0.033(2) 0.008(2) 0.009(2) 0.002(2)
    C2A 0.059(4) 0.054(3) 0.037(3) -0.004(3) -0.002(3) -0.004(2)
    C3A 0.067(4) 0.064(3) 0.031(3) 0.005(3) -0.002(3) 0.007(2)
    C4A 0.051(3) 0.046(3) 0.035(3) 0.011(3) 0.006(2) 0.007(2)
    C5A 0.055(4) 0.053(3) 0.045(3) -0.005(3) -0.002(3) 0.001(2)
    C6A 0.057(4) 0.056(3) 0.034(3) -0.001(3) -0.003(2) 0.003(2)
    C1B 0.042(3) 0.047(3) 0.032(2) 0.002(2) 0.007(2) 0.005(2)
    C2B 0.061(4) 0.052(3) 0.050(3) 0.002(3) 0.000(3) 0.017(3)
    C3B 0.060(4) 0.071(4) 0.042(3) 0.008(3) -0.006(3) 0.016(3)
    C4B 0.044(3) 0.064(4) 0.035(3) 0.001(3) 0.002(2) -0.004(2)
    C5B 0.057(4) 0.050(3) 0.054(3) 0.007(3) 0.003(3) -0.010(3)
    C6B 0.048(4) 0.052(3) 0.055(3) 0.013(3) -0.001(3) -0.003(2)
    C1D 0.052(4) 0.042(3) 0.040(3) 0.004(2) 0.008(2) 0.003(2)
    C2D 0.061(4) 0.049(3) 0.036(3) 0.021(3) 0.000(2) 0.006(2)
    C3D 0.056(4) 0.044(3) 0.038(3) 0.017(3) 0.006(2) 0.000(2)
    C4D 0.057(4) 0.051(3) 0.042(3) 0.011(3) -0.004(3) -0.004(2)
    C5D 0.069(4) 0.059(3) 0.050(3) 0.026(3) -0.010(3) 0.005(3)
    C6D 0.069(4) 0.044(3) 0.047(3) 0.018(3) 0.012(3) 0.011(2)
    C11 0.065(4) 0.055(3) 0.053(3) 0.005(3) 0.014(3) 0.007(3)
    C31 0.081(4) 0.040(3) 0.045(3) 0.013(3) 0.005(3) -0.001(2)
_geom_special_details
;
 All esds (except the esd in the dihedral angle between two l.s. planes)
 are estimated using the full covariance matrix.  The cell esds are taken
 into account individually in the estimation of esds in distances, angles
 and torsion angles; correlations between esds in cell parameters are only
 used when they are defined by crystal symmetry.  An approximate (isotropic)
 treatment of cell esds is used for estimating esds involving l.s. planes.
;
loop_
    _geom_bond_atom_site_label_1
    _geom_bond_atom_site_label_2
    _geom_bond_site_symmetry_2
    _geom_bond_distance
    _geom_bond_publ_flag
    Cl O13B . 1.347(14) ?
    Cl O12A . 1.381(6) ?
    Cl O12B . 1.392(14) ?
    Cl O13A . 1.397(6) ?
    Cl O14A . 1.429(7) ?
    Cl O11B . 1.430(14) ?
    Cl O11A . 1.456(7) ?
    Cl O14B . 1.486(13) ?
    P O2 . 1.471(3) ?
    P O3 . 1.480(3) ?
    P O1A . 1.597(3) ?
    P O1B . 1.605(3) ?
    O1A C1A . 1.398(5) ?
    O1B C1B . 1.385(5) ?
    O31A N3A . 1.214(5) ?
    O32A N3A . 1.215(5) ?
    O31B N3B . 1.204(6) ?
    O32B N3B . 1.220(6) ?
    N3A C4A . 1.469(6) ?
    N3B C4B . 1.476(6) ?
    N1D C11 . 1.469(6) ?
    N1D H1DA . 0.8900 ?
    N1D H1DB . 0.8900 ?
    N1D H1DC . 0.8900 ?
    N3D C31 . 1.484(6) ?
    N3D H3DA . 0.8900 ?
    N3D H3DB . 0.8900 ?
    N3D H3DC . 0.8900 ?
    C1A C6A . 1.361(6) ?
    C1A C2A . 1.374(6) ?
    C2A C3A . 1.375(7) ?
    C2A H2AA . 0.9300 ?
    C3A C4A . 1.366(7) ?
    C3A H3AA . 0.9300 ?
    C4A C5A . 1.373(6) ?
    C5A C6A . 1.387(7) ?
    C5A H5AA . 0.9300 ?
    C6A H6AA . 0.9300 ?
    C1B C2B . 1.377(7) ?
    C1B C6B . 1.381(7) ?
    C2B C3B . 1.375(7) ?
    C2B H2BA . 0.9300 ?
    C3B C4B . 1.370(7) ?
    C3B H3BA . 0.9300 ?
    C4B C5B . 1.370(7) ?
    C5B C6B . 1.378(7) ?
    C5B H5BA . 0.9300 ?
    C6B H6BA . 0.9300 ?
    C1D C6D . 1.374(7) ?
    C1D C2D . 1.391(6) ?
    C1D C11 . 1.504(7) ?
    C2D C3D . 1.380(7) ?
    C2D H2DA . 0.9300 ?
    C3D C4D . 1.379(7) ?
    C3D C31 . 1.494(6) ?
    C4D C5D . 1.380(7) ?
    C4D H4DA . 0.9300 ?
    C5D C6D . 1.365(7) ?
    C5D H5DA . 0.9300 ?
    C6D H6DA . 0.9300 ?
    C11 H11A . 0.9700 ?
    C11 H11B . 0.9700 ?
    C31 H31A . 0.9700 ?
    C31 H31B . 0.9700 ?
loop_
    _geom_angle_atom_site_label_1
    _geom_angle_atom_site_label_2
    _geom_angle_atom_site_label_3
    _geom_angle_site_symmetry_1
    _geom_angle_site_symmetry_3
    _geom_angle
    _geom_angle_publ_flag
    O13B Cl O12A . . 89.9(11) ?
    O13B Cl O12B . . 116.6(13) ?
    O12A Cl O12B . . 140.3(11) ?
    O13B Cl O13A . . 129.2(12) ?
    O12A Cl O13A . . 111.7(6) ?
    O12B Cl O13A . . 75.2(11) ?
    O12A Cl O14A . . 111.7(5) ?
    O12B Cl O14A . . 101.4(11) ?
    O13A Cl O14A . . 109.4(5) ?
    O13B Cl O11B . . 115.6(12) ?
    O12B Cl O11B . . 108.0(11) ?
    O13A Cl O11B . . 104.9(11) ?
    O14A Cl O11B . . 139.3(11) ?
    O13B Cl O11A . . 104.8(12) ?
    O12A Cl O11A . . 109.8(5) ?
    O13A Cl O11A . . 109.4(5) ?
    O14A Cl O11A . . 104.6(5) ?
    O11B Cl O11A . . 83.4(10) ?
    O13B Cl O14B . . 106.2(12) ?
    O12A Cl O14B . . 92.2(9) ?
    O12B Cl O14B . . 106.5(11) ?
    O14A Cl O14B . . 95.1(9) ?
    O11B Cl O14B . . 102.6(10) ?
    O11A Cl O14B . . 141.7(8) ?
    O2 P O3 . . 120.85(18) ?
    O2 P O1A . . 111.69(18) ?
    O3 P O1A . . 103.26(18) ?
    O2 P O1B . . 104.05(18) ?
    O3 P O1B . . 112.33(19) ?
    O1A P O1B . . 103.54(17) ?
    C1A O1A P . . 124.4(3) ?
    C1B O1B P . . 129.7(3) ?
    O31A N3A O32A . . 123.2(5) ?
    O31A N3A C4A . . 118.1(5) ?
    O32A N3A C4A . . 118.7(4) ?
    O31B N3B O32B . . 124.1(5) ?
    O31B N3B C4B . . 118.6(5) ?
    O32B N3B C4B . . 117.2(5) ?
    C11 N1D H1DA . . 109.5 ?
    C11 N1D H1DB . . 109.5 ?
    H1DA N1D H1DB . . 109.5 ?
    C11 N1D H1DC . . 109.5 ?
    H1DA N1D H1DC . . 109.5 ?
    H1DB N1D H1DC . . 109.5 ?
    C31 N3D H3DA . . 109.5 ?
    C31 N3D H3DB . . 109.5 ?
    H3DA N3D H3DB . . 109.5 ?
    C31 N3D H3DC . . 109.5 ?
    H3DA N3D H3DC . . 109.5 ?
    H3DB N3D H3DC . . 109.5 ?
    C6A C1A C2A . . 122.4(4) ?
    C6A C1A O1A . . 119.9(4) ?
    C2A C1A O1A . . 117.5(4) ?
    C1A C2A C3A . . 118.7(5) ?
    C1A C2A H2AA . . 120.6 ?
    C3A C2A H2AA . . 120.6 ?
    C4A C3A C2A . . 119.3(4) ?
    C4A C3A H3AA . . 120.3 ?
    C2A C3A H3AA . . 120.3 ?
    C3A C4A C5A . . 121.8(4) ?
    C3A C4A N3A . . 119.1(4) ?
    C5A C4A N3A . . 119.0(5) ?
    C4A C5A C6A . . 119.0(5) ?
    C4A C5A H5AA . . 120.5 ?
    C6A C5A H5AA . . 120.5 ?
    C1A C6A C5A . . 118.7(4) ?
    C1A C6A H6AA . . 120.7 ?
    C5A C6A H6AA . . 120.7 ?
    C2B C1B C6B . . 120.5(5) ?
    C2B C1B O1B . . 115.2(4) ?
    C6B C1B O1B . . 124.3(4) ?
    C3B C2B C1B . . 120.4(5) ?
    C3B C2B H2BA . . 119.8 ?
    C1B C2B H2BA . . 119.8 ?
    C4B C3B C2B . . 118.5(5) ?
    C4B C3B H3BA . . 120.8 ?
    C2B C3B H3BA . . 120.8 ?
    C5B C4B C3B . . 122.0(5) ?
    C5B C4B N3B . . 118.6(5) ?
    C3B C4B N3B . . 119.4(5) ?
    C4B C5B C6B . . 119.4(5) ?
    C4B C5B H5BA . . 120.3 ?
    C6B C5B H5BA . . 120.3 ?
    C5B C6B C1B . . 119.2(5) ?
    C5B C6B H6BA . . 120.4 ?
    C1B C6B H6BA . . 120.4 ?
    C6D C1D C2D . . 118.8(5) ?
    C6D C1D C11 . . 121.9(4) ?
    C2D C1D C11 . . 119.3(5) ?
    C3D C2D C1D . . 120.9(4) ?
    C3D C2D H2DA . . 119.6 ?
    C1D C2D H2DA . . 119.6 ?
    C4D C3D C2D . . 119.2(4) ?
    C4D C3D C31 . . 120.7(5) ?
    C2D C3D C31 . . 120.1(4) ?
    C3D C4D C5D . . 120.1(5) ?
    C3D C4D H4DA . . 120.0 ?
    C5D C4D H4DA . . 119.9 ?
    C6D C5D C4D . . 120.3(5) ?
    C6D C5D H5DA . . 119.9 ?
    C4D C5D H5DA . . 119.9 ?
    C5D C6D C1D . . 120.8(5) ?
    C5D C6D H6DA . . 119.6 ?
    C1D C6D H6DA . . 119.6 ?
    N1D C11 C1D . . 111.7(4) ?
    N1D C11 H11A . . 109.3 ?
    C1D C11 H11A . . 109.3 ?
    N1D C11 H11B . . 109.3 ?
    C1D C11 H11B . . 109.3 ?
    H11A C11 H11B . . 108.0 ?
    N3D C31 C3D . . 112.9(4) ?
    N3D C31 H31A . . 109.0 ?
    C3D C31 H31A . . 109.0 ?
    N3D C31 H31B . . 109.0 ?
    C3D C31 H31B . . 109.0 ?
    H31A C31 H31B . . 107.8 ?
loop_
    _geom_torsion_atom_site_label_1
    _geom_torsion_atom_site_label_2
    _geom_torsion_atom_site_label_3
    _geom_torsion_atom_site_label_4
    _geom_torsion_site_symmetry_1
    _geom_torsion_site_symmetry_2
    _geom_torsion_site_symmetry_3
    _geom_torsion_site_symmetry_4
    _geom_torsion
    _geom_torsion_publ_flag
    O2 P O1A C1A . . . . 44.8(4) ?
    O3 P O1A C1A . . . . 176.1(3) ?
    O1B P O1A C1A . . . . -66.6(4) ?
    O2 P O1B C1B . . . . 175.9(4) ?
    O3 P O1B C1B . . . . 43.5(4) ?
    O1A P O1B C1B . . . . -67.2(4) ?
    P O1A C1A C6A . . . . -81.8(5) ?
    P O1A C1A C2A . . . . 101.9(5) ?
    C6A C1A C2A C3A . . . . -1.5(8) ?
    O1A C1A C2A C3A . . . . 174.7(5) ?
    C1A C2A C3A C4A . . . . 0.1(8) ?
    C2A C3A C4A C5A . . . . 1.8(9) ?
    C2A C3A C4A N3A . . . . -176.7(5) ?
    O31A N3A C4A C3A . . . . -7.7(7) ?
    O32A N3A C4A C3A . . . . 171.3(5) ?
    O31A N3A C4A C5A . . . . 173.8(5) ?
    O32A N3A C4A C5A . . . . -7.1(7) ?
    C3A C4A C5A C6A . . . . -2.2(8) ?
    N3A C4A C5A C6A . . . . 176.2(5) ?
    C2A C1A C6A C5A . . . . 1.1(8) ?
    O1A C1A C6A C5A . . . . -175.0(5) ?
    C4A C5A C6A C1A . . . . 0.8(8) ?
    P O1B C1B C2B . . . . 162.3(4) ?
    P O1B C1B C6B . . . . -19.9(7) ?
    C6B C1B C2B C3B . . . . -0.7(8) ?
    O1B C1B C2B C3B . . . . 177.2(5) ?
    C1B C2B C3B C4B . . . . 0.3(8) ?
    C2B C3B C4B C5B . . . . -0.6(8) ?
    C2B C3B C4B N3B . . . . -178.4(5) ?
    O31B N3B C4B C5B . . . . -6.2(7) ?
    O32B N3B C4B C5B . . . . 175.8(5) ?
    O31B N3B C4B C3B . . . . 171.7(5) ?
    O32B N3B C4B C3B . . . . -6.3(7) ?
    C3B C4B C5B C6B . . . . 1.1(8) ?
    N3B C4B C5B C6B . . . . 179.0(5) ?
    C4B C5B C6B C1B . . . . -1.5(8) ?
    C2B C1B C6B C5B . . . . 1.3(8) ?
    O1B C1B C6B C5B . . . . -176.5(4) ?
    C6D C1D C2D C3D . . . . -0.8(7) ?
    C11 C1D C2D C3D . . . . -179.5(5) ?
    C1D C2D C3D C4D . . . . 0.3(7) ?
    C1D C2D C3D C31 . . . . 178.1(5) ?
    C2D C3D C4D C5D . . . . 0.2(8) ?
    C31 C3D C4D C5D . . . . -177.6(5) ?
    C3D C4D C5D C6D . . . . -0.2(8) ?
    C4D C5D C6D C1D . . . . -0.4(8) ?
    C2D C1D C6D C5D . . . . 0.8(8) ?
    C11 C1D C6D C5D . . . . 179.5(5) ?
    C6D C1D C11 N1D . . . . 101.4(5) ?
    C2D C1D C11 N1D . . . . -80.0(6) ?
    C4D C3D C31 N3D . . . . -105.0(5) ?
    C2D C3D C31 N3D . . . . 77.3(6) ?
loop_
    _geom_hbond_atom_site_label_D
    _geom_hbond_atom_site_label_H
    _geom_hbond_atom_site_label_A
    _geom_hbond_site_symmetry_A
    _geom_hbond_distance_DH
    _geom_hbond_distance_HA
    _geom_hbond_distance_DA
    _geom_hbond_angle_DHA
    N1D H1DA O13A 2_566 0.89 2.13 2.987(9) 160.9
    N1D H1DA O14B 2_566 0.89 2.15 2.99(2) 157.8
    N1D H1DA O11B 2_566 0.89 2.28 2.99(2) 136.7
    N1D H1DA O12A 2_566 0.89 2.49 3.227(11) 140.1
    N1D H1DB O3 . 0.89 1.84 2.706(5) 164.1
    N1D H1DC O3 2_566 0.89 1.96 2.846(6) 173.7
    N3D H3DA O2 2_556 0.89 2.15 2.842(5) 133.8
    N3D H3DA O13B 2_456 0.89 2.22 2.753(17) 118.2
    N3D H3DA O14A 2_456 0.89 2.44 3.042(9) 125.4
    N3D H3DB O11A . 0.89 2.00 2.859(10) 162.5
    N3D H3DB O11B . 0.89 2.58 3.17(2) 125.0
    N3D H3DC O2 . 0.89 1.90 2.755(5) 161.9
    C2A H2AA O32B 2_667 0.93 2.57 3.422(6) 152.3
    C5A H5AA O11A 2_456 0.93 2.56 3.262(9) 132.8
data_global
_journal_date_recd_electronic     2007-12-17
_journal_date_accepted     2007-12-28
_journal_name_full     'Acta Crystallographica, Section E'
_journal_year     2008
_journal_volume     64
_journal_issue      2
_journal_page_first     o377
_journal_page_last     o378
_journal_paper_category     QO
_journal_coeditor_code     BQ2059
_publ_contact_author_name     'Ray J. Butcher'
_publ_contact_author_address
;
Department of Chemistry
Howard University
525 College Street NW
Washington DC 20059
USA
;
_publ_contact_author_email     'rbutcher99@yahoo.com'
_publ_contact_author_fax     '202-806-5442'
_publ_contact_author_phone     '703-585-6631'
_publ_section_title
;
(<i>m</i>-Phenylenedimethylene)diammonium <i>p</i>-nitrophenylphosphate
perchlorate
;
loop_
    _publ_author_name
    _publ_author_address
    'Tesema, Yohannes T.'
;
Department of Chemistry
Howard University
525 College Street NW
Washington
DC 20059
USA
;
    'Yisgedu, Teshome B.'
;
Department of Chemistry
Howard University
525 College Street NW
Washington
DC 20059
USA
;
    'Butcher, Ray J.'
;
Department of Chemistry
Howard University
525 College Street NW
Washington
DC 20059
USA
;
    'Gultneh, Yilma'
;
Department of Chemistry
Howard University
525 College Street NW
Washington
DC 20059
USA
;
    'Ahvazi, Bijan'
;
Department of Chemistry
Howard University
525 College Street NW
Washington
DC 20059
USA
;
