# Supplementary material for: (m-Phenyl­enedimethyl­ene)diammonium p-nitro­phenyl­phosphate perchlorate
Source: Acta Crystallogr Sect E Struct Rep Online. 2008 Jan 4;64(Pt 2):o377–8. doi: 10.1107/S1600536807068638 (PMC2960385; doi:10.1107/S1600536807068638)
Supplement: Supplementary file 2 [file e-64-0o377-Isup2.hkl]

# 
# h,k,l, Fc-squared, Fo-squared, sigma(Fo-squared) and status flag 
# 
data_I
_shelx_title ' ZNCPD in P-1' 
_shelx_refln_list_code          4 
_shelx_F_calc_maximum      176.98 
_exptl_crystal_F_000       596.00 
_reflns_d_resolution_high  0.9095 
 
loop_ 
 _symmetry_equiv_pos_as_xyz 
 'x, y, z' 
 '-x, -y, -z' 
 
_cell_length_a     8.3370 
_cell_length_b    11.6230 
_cell_length_c    13.5350 
_cell_angle_alpha  91.220 
_cell_angle_beta   94.320 
_cell_angle_gamma 106.060 
 
_shelx_F_squared_multiplier     1.000 
 
loop_ 
 _refln_index_h 
 _refln_index_k 
 _refln_index_l 
 _refln_F_squared_calc 
 _refln_F_squared_meas 
 _refln_F_squared_sigma 
 _refln_observed_status 
   1   0   0      162.13      129.84      5.89 o 
   2   0   0     2010.50     2071.13     31.07 o 
   3   0   0      328.05      253.53      9.65 o 
   4   0   0     1086.92     1011.30     22.72 o 
   5   0   0     1091.14     1232.38     31.62 o 
   6   0   0       43.18       34.63     13.55 o 
   7   0   0      194.12      212.39     25.87 o 
   8   0   0        2.13       14.58     14.85 o 
  -8   1   0       99.78       53.59     24.50 o 
  -7   1   0       32.24       44.42     17.66 o 
  -6   1   0       78.96       45.59     15.13 o 
  -5   1   0       17.37       23.68      6.57 o 
  -4   1   0      459.26      441.48     13.55 o 
  -3   1   0        7.73       -4.86      4.86 o 
  -2   1   0      870.04      851.34     17.86 o 
  -1   1   0      664.31      725.33     14.37 o 
   1   1   0      897.14      983.72     18.75 o 
   2   1   0      582.19      572.56     13.35 o 
   3   1   0      695.12      653.80     16.77 o 
   4   1   0      125.25       82.68      7.94 o 
   5   1   0      996.79     1050.66     30.12 o 
   6   1   0       84.55      107.80     17.73 o 
   7   1   0        0.42        4.65     13.83 o 
   8   1   0      125.73      129.36     25.12 o 
  -8   2   0       23.59       29.91     16.43 o 
  -7   2   0      557.80      565.64     39.22 o 
  -6   2   0       70.86       44.35     16.77 o 
  -5   2   0      206.37      195.48     11.64 o 
  -4   2   0      699.43      717.53     17.59 o 
  -3   2   0        0.03        2.05      4.52 o 
  -2   2   0    22567.45    23947.31    106.57 o 
  -1   2   0     6638.37     7314.42     49.76 o 
   0   2   0      689.85      770.78     21.66 o 
   1   2   0      807.42      812.12     17.80 o 
   2   2   0     2026.19     1886.12     34.98 o 
   3   2   0     1026.48      982.14     21.56 o 
   4   2   0       11.59       32.79      6.23 o 
   5   2   0      477.36      499.66     18.96 o 
   6   2   0       45.76       35.25     15.95 o 
   7   2   0        1.65       -7.39     14.58 o 
   8   2   0       10.20        5.89     14.92 o 
  -8   3   0        1.87       13.07     13.48 o 
  -7   3   0       22.30       17.73     14.31 o 
  -6   3   0      162.99      126.56     19.30 o 
  -5   3   0     1307.52     1450.39     37.78 o 
  -4   3   0       10.97       -3.76      5.00 o 
  -3   3   0      325.14      311.84     10.40 o 
  -2   3   0     4969.00     4725.49     51.95 o 
  -1   3   0      521.25      534.98     12.80 o 
   0   3   0     1036.17      928.72     13.67 o 
   1   3   0      565.49      573.31     14.17 o 
   2   3   0      254.45      267.08      9.92 o 
   3   3   0      261.59      237.58      9.99 o 
   4   3   0      724.29      750.11     20.88 o 
   5   3   0       90.15      113.96     10.75 o 
   6   3   0       98.27       71.80     21.29 o 
   7   3   0        4.16      -13.76     13.76 o 
  -8   4   0       41.56       26.83     18.48 o 
  -7   4   0      129.63      159.14     23.55 o 
  -6   4   0       30.80       10.88     11.84 o 
  -5   4   0      257.04      304.18     12.46 o 
  -4   4   0      220.74      211.16      9.99 o 
  -3   4   0       45.24       49.14      6.23 o 
  -2   4   0     1464.78     1574.68     29.64 o 
  -1   4   0     1048.89      867.84     19.30 o 
   0   4   0      624.93      618.04     10.74 o 
   1   4   0        1.54        0.41      4.86 o 
   2   4   0       16.10       44.49      6.16 o 
   3   4   0      127.44      119.58      8.76 o 
   4   4   0       15.44        7.87      6.71 o 
   5   4   0        0.67       17.59     12.25 o 
   6   4   0      128.70      117.11     21.36 o 
   7   4   0      134.98      113.76     25.33 o 
  -8   5   0        5.74       25.33     15.81 o 
  -7   5   0       19.18       27.79     13.21 o 
  -6   5   0      263.05      265.37     23.96 o 
  -5   5   0        0.59       -3.08      6.09 o 
  -4   5   0        8.49        4.59      5.41 o 
  -3   5   0       38.61       36.14      5.89 o 
  -2   5   0      273.39      245.04     10.06 o 
  -1   5   0      172.63      205.96      9.38 o 
   0   5   0       38.23       40.50      4.09 o 
   1   5   0      147.60       97.19      7.80 o 
   2   5   0      180.69      146.61      8.83 o 
   3   5   0      106.63       78.37      8.28 o 
   4   5   0       38.58       42.98      8.08 o 
   5   5   0      135.22      109.31     21.29 o 
   6   5   0       29.46       45.86     14.24 o 
  -8   6   0        3.67       -3.22     12.94 o 
  -7   6   0       18.87       -1.78     14.85 o 
  -6   6   0       57.86       61.81     18.07 o 
  -5   6   0        0.76        3.01      6.09 o 
  -4   6   0        3.58        4.79      5.54 o 
  -3   6   0      405.85      384.81     13.76 o 
  -2   6   0       72.60       73.44      7.19 o 
  -1   6   0     3793.38     3877.64     63.04 o 
   0   6   0        0.64        0.37      3.65 o 
   1   6   0      253.61      266.05     11.02 o 
   2   6   0       85.99       72.62      8.08 o 
   3   6   0        0.07       16.70      6.30 o 
   4   6   0        8.49        9.92      7.60 o 
   5   6   0       50.90       78.10     17.39 o 
   6   6   0      151.63      172.21     25.12 o 
  -8   7   0        9.56       50.17     16.70 o 
  -7   7   0       24.81       26.76     15.81 o 
  -6   7   0       32.11       27.99     14.65 o 
  -5   7   0       10.73        9.99      6.50 o 
  -4   7   0        5.56       10.13      6.09 o 
  -3   7   0        1.62       -5.34      5.41 o 
  -2   7   0      458.44      487.96     15.74 o 
  -1   7   0       14.42       21.08      6.30 o 
   0   7   0       18.86       19.31      4.25 o 
   1   7   0      732.55      709.11     21.63 o 
   2   7   0      854.73      895.35     25.19 o 
   3   7   0      306.42      295.07     14.92 o 
   4   7   0      289.25      283.30     16.02 o 
   5   7   0       18.44       18.62     17.52 o 
  -8   8   0       21.63        6.30     20.19 o 
  -7   8   0        4.55        5.95     14.92 o 
  -6   8   0      260.99      286.59     30.05 o 
  -5   8   0      156.47      140.18     12.32 o 
  -4   8   0        0.44       10.27      6.37 o 
  -3   8   0      314.61      322.11     13.76 o 
  -2   8   0      179.30      189.73     10.95 o 
  -1   8   0      666.66      684.26     21.77 o 
   0   8   0       43.07       45.25      5.40 o 
   1   8   0       14.06       -6.98      6.98 o 
   2   8   0      402.26      400.48     16.97 o 
   3   8   0       43.25       49.97     10.13 o 
   4   8   0      127.51      120.88     12.94 o 
   5   8   0       30.35       35.93     18.89 o 
  -7   9   0        5.99       31.49     15.81 o 
  -6   9   0      656.08      889.74     45.45 o 
  -5   9   0       27.84       25.60      8.21 o 
  -4   9   0      310.89      308.01     15.26 o 
  -3   9   0        5.01        9.51      6.57 o 
  -2   9   0        3.75       -3.63      6.02 o 
  -1   9   0      192.25      188.09     12.59 o 
   0   9   0      201.56      187.06     26.83 o 
   1   9   0      381.64      414.44     19.03 o 
   2   9   0      169.23      135.39     12.94 o 
   3   9   0      170.26      193.23     14.24 o 
   4   9   0       69.43       73.17     11.16 o 
  -7  10   0       23.44       39.22     17.73 o 
  -6  10   0       12.64       -4.86     17.52 o 
  -5  10   0       26.83       22.11      8.56 o 
  -4  10   0        0.30       -3.22      7.05 o 
  -3  10   0      111.66      123.34     11.43 o 
  -2  10   0        0.64        4.59      7.26 o 
  -1  10   0      298.26      334.09     16.29 o 
   0  10   0        0.32       -3.05      5.43 o 
   1  10   0       34.58       36.82      9.99 o 
   2  10   0       84.15       71.73     11.98 o 
   3  10   0        4.64        2.40      8.49 o 
  -6  11   0      128.07      115.13     26.28 o 
  -5  11   0       62.51       47.37     10.95 o 
  -4  11   0       39.70        8.56      9.58 o 
  -3  11   0       12.65       12.12      8.35 o 
  -2  11   0       39.74       10.13      8.83 o 
  -1  11   0        4.20       -2.87      8.08 o 
   0  11   0       61.79       70.49     14.24 o 
   1  11   0      138.18      135.18     13.96 o 
   2  11   0       37.98       56.26     11.16 o 
  -5  12   0        5.47        6.78      8.15 o 
  -4  12   0        4.88       -1.98      8.56 o 
  -3  12   0       77.23       57.56     11.70 o 
  -2  12   0        1.93       -3.15      8.49 o 
  -1  12   0        1.86        3.76      9.17 o 
   0  12   0       15.60       19.65      6.72 o 
   0 -12   1       55.15       48.86      7.79 o 
   1 -12   1      212.96      206.30     16.63 o 
   2 -12   1       17.31       -0.41      8.97 o 
   3 -12   1        4.47        2.53      7.87 o 
   4 -12   1        3.67       13.00      8.21 o 
   5 -12   1       10.60       33.54      8.90 o 
  -2 -11   1        9.62       26.90      9.51 o 
  -1 -11   1       14.07       10.75      9.51 o 
   0 -11   1       31.68       29.27      6.70 o 
   1 -11   1        5.59        8.28      8.56 o 
   2 -11   1        4.72       -4.59      7.73 o 
   3 -11   1        0.09       17.86      7.46 o 
   4 -11   1       23.98        7.87      8.56 o 
   5 -11   1       48.74       34.22     10.34 o 
   6 -11   1       80.66       77.14     22.45 o 
  -3 -10   1        7.93       14.51      9.10 o 
  -2 -10   1        0.06       -2.26      8.28 o 
  -1 -10   1     1338.36     1451.96     37.51 o 
   0 -10   1      265.73      252.41     10.47 o 
   1 -10   1       72.05       94.32     11.16 o 
   2 -10   1        0.18       10.06      6.91 o 
   3 -10   1      106.28       96.44     11.09 o 
   4 -10   1       76.91       67.28     10.13 o 
   5 -10   1       72.07      103.29     11.02 o 
   6 -10   1       35.33       36.89     18.89 o 
   7 -10   1       55.08       41.34     19.51 o 
  -4  -9   1       74.18       71.12     11.43 o 
  -3  -9   1      153.50      136.14     13.28 o 
  -2  -9   1        5.18       -1.23      8.01 o 
  -1  -9   1      195.45      215.88     13.69 o 
   0  -9   1       87.66       78.73     14.20 o 
   1  -9   1        0.12        4.86      7.05 o 
   2  -9   1        1.98        5.95      6.50 o 
   3  -9   1       47.27       49.21      8.15 o 
   4  -9   1      531.20      547.78     20.33 o 
   5  -9   1       87.71       90.62     11.29 o 
   6  -9   1       21.56       23.75     15.20 o 
   7  -9   1       77.97       71.53     21.42 o 
  -5  -8   1        4.64       12.25     16.63 o 
  -4  -8   1        4.69       -2.67      8.28 o 
  -3  -8   1      123.27      121.77     12.12 o 
  -2  -8   1        2.58        1.23      7.67 o 
  -1  -8   1      699.21      684.60     21.90 o 
   0  -8   1      147.75      150.53      7.39 o 
   1  -8   1     1011.64     1043.06     28.34 o 
   2  -8   1       99.69      118.76      9.65 o 
   3  -8   1      322.76      359.41     15.40 o 
   4  -8   1        9.82       -0.62      6.64 o 
   5  -8   1        1.16       -2.81      6.71 o 
   6  -8   1       11.62       25.26     14.85 o 
   7  -8   1        0.12       20.81     13.28 o 
   8  -8   1       15.96       -2.67     17.59 o 
  -5  -7   1      198.39      223.68     27.99 o 
  -4  -7   1      454.06      475.50     19.58 o 
  -3  -7   1      415.44      432.58     18.69 o 
  -2  -7   1       12.65        9.86      7.05 o 
  -1  -7   1      339.63      339.84     13.55 o 
   0  -7   1      303.21      277.02      8.42 o 
   1  -7   1       37.71       33.40      6.78 o 
   2  -7   1       84.87       69.06      7.80 o 
   3  -7   1      707.85      733.82     20.81 o 
   4  -7   1      103.40       84.26      9.17 o 
   5  -7   1       24.86       22.79      6.78 o 
   6  -7   1        0.70       13.35     10.54 o 
   7  -7   1      117.32      114.65     23.13 o 
   8  -7   1        0.90       13.21     16.56 o 
  -6  -6   1       59.57       71.73     19.03 o 
  -5  -6   1      180.34      185.42     24.57 o 
  -4  -6   1      456.40      461.19     19.44 o 
  -3  -6   1        3.67       -5.82      6.64 o 
  -2  -6   1      152.00      164.34      9.99 o 
  -1  -6   1     1570.54     1608.57     33.33 o 
   0  -6   1       89.28       86.11      5.37 o 
   1  -6   1      803.25      815.06     21.49 o 
   2  -6   1      137.18      141.55      8.28 o 
   3  -6   1       18.24        6.98      5.68 o 
   4  -6   1       13.86       15.33      5.82 o 
   5  -6   1      309.79      319.30     13.83 o 
   6  -6   1      112.93      109.45     20.60 o 
   7  -6   1       37.73       54.07     14.99 o 
   8  -6   1        1.94       -4.38     15.54 o 
  -6  -5   1        0.11       12.59     14.17 o 
  -5  -5   1      163.33      167.63     23.41 o 
  -4  -5   1       17.43       16.91      6.57 o 
  -3  -5   1      944.69      848.12     22.93 o 
  -2  -5   1      255.65      223.55     10.61 o 
  -1  -5   1       51.72       63.93      6.78 o 
   0  -5   1      434.17      369.95     14.51 o 
   1  -5   1     3265.80     3230.89     51.88 o 
   2  -5   1      130.84      173.99      8.28 o 
   3  -5   1        5.43        3.83      4.93 o 
   4  -5   1       45.09       26.76      6.23 o 
   5  -5   1        1.44        0.62      5.41 o 
   6  -5   1      194.97      185.63     21.83 o 
   7  -5   1      137.48      174.33     22.52 o 
   8  -5   1       10.10        0.68     14.51 o 
  -7  -4   1       33.05       45.59     18.00 o 
  -6  -4   1       71.08       39.49     18.82 o 
  -5  -4   1       17.99       39.49     13.48 o 
  -4  -4   1      395.71      410.61     16.15 o 
  -3  -4   1      243.53      203.56     10.34 o 
  -2  -4   1      311.28      276.25     10.95 o 
  -1  -4   1       19.21       16.15      5.27 o 
   0  -4   1      976.48      900.08     13.74 o 
   1  -4   1      755.61      834.98     19.17 o 
   2  -4   1      266.64      232.72      9.24 o 
   3  -4   1      187.19      153.18      7.94 o 
   4  -4   1      382.70      389.53     13.48 o 
   5  -4   1      171.77      156.33     10.47 o 
   6  -4   1       21.07       17.04     13.42 o 
   7  -4   1      119.03      111.16     21.70 o 
   8  -4   1        0.56      -12.46     14.17 o 
  -7  -3   1       36.62       24.71     17.59 o 
  -6  -3   1        0.03       -4.11     11.23 o 
  -5  -3   1      114.83       94.11     10.40 o 
  -4  -3   1      811.18      808.56     21.77 o 
  -3  -3   1      435.05      458.25     14.17 o 
  -2  -3   1      198.57      204.18      9.24 o 
  -1  -3   1     2475.17     2451.14     39.08 o 
   0  -3   1     5337.46     5040.81     38.26 o 
   1  -3   1     2047.94     1892.82     31.55 o 
   2  -3   1     1787.85     1729.03     32.85 o 
   3  -3   1      243.88      284.53     10.06 o 
   4  -3   1      339.90      328.61     12.12 o 
   5  -3   1        0.54        7.05      5.89 o 
   6  -3   1        9.79      -11.16     11.29 o 
   7  -3   1        0.75      -11.02     12.18 o 
   8  -3   1       10.62       -8.42     15.67 o 
  -8  -2   1       15.49       16.15     16.63 o 
  -7  -2   1      186.34      156.33     27.24 o 
  -6  -2   1       13.74       13.28     12.32 o 
  -5  -2   1        9.18       10.20      6.78 o 
  -4  -2   1       79.75       65.44      7.32 o 
  -3  -2   1     1231.91     1188.58     25.46 o 
  -2  -2   1     1793.60     1566.74     27.65 o 
  -1  -2   1      857.47      829.51     18.14 o 
   0  -2   1     6448.22     6567.42     32.82 o 
   1  -2   1    15012.65    15402.83     74.20 o 
   2  -2   1     2603.21     2502.21     36.00 o 
   3  -2   1     2736.21     2879.21     45.38 o 
   4  -2   1        7.04        4.79      5.07 o 
   5  -2   1      373.46      323.07     15.20 o 
   6  -2   1       19.39        3.08     11.98 o 
   7  -2   1      258.43      236.96     29.30 o 
   8  -2   1       96.60      124.09     22.66 o 
  -8  -1   1       10.14       42.98     16.63 o 
  -7  -1   1        7.85      -13.69     13.69 o 
  -6  -1   1       44.29       29.50     14.17 o 
  -5  -1   1      445.70      402.67     16.84 o 
  -4  -1   1      590.07      574.34     16.97 o 
  -3  -1   1       31.06       50.24      6.37 o 
  -2  -1   1        3.11       -2.94      4.93 o 
  -1  -1   1        7.83       11.84      4.45 o 
   0  -1   1      914.90      955.13     11.12 o 
   1  -1   1        8.74       27.45      4.59 o 
   2  -1   1      908.08     1045.93     19.71 o 
   3  -1   1     2931.45     2908.44     44.97 o 
   4  -1   1     1018.80     1051.20     23.13 o 
   5  -1   1      127.38      124.16      9.99 o 
   6  -1   1       66.73      101.71     16.91 o 
   7  -1   1        9.02        4.52     14.17 o 
   8  -1   1      140.05      150.51     25.94 o 
  -8   0   1       31.73        9.31     16.84 o 
  -7   0   1      103.01       92.20     19.37 o 
  -6   0   1      166.47      206.09     20.94 o 
  -5   0   1      170.05      137.71     11.09 o 
  -4   0   1        7.43       19.17      5.82 o 
  -3   0   1        0.17        8.90      4.79 o 
  -2   0   1     7168.87     7311.96     57.36 o 
  -1   0   1      299.86      288.43      8.28 o 
   1   0   1      572.50      499.73     11.57 o 
   2   0   1     2841.30     3105.08     38.74 o 
   3   0   1     1200.06     1030.53     22.04 o 
   4   0   1       95.49       91.79      7.60 o 
   5   0   1       11.67       15.81      6.37 o 
   6   0   1        1.18       17.59     11.84 o 
   7   0   1      351.47      406.71     33.27 o 
   8   0   1        3.69      -15.06     15.06 o 
  -8   1   1       14.43       12.32     15.54 o 
  -7   1   1      110.54       85.15     21.42 o 
  -6   1   1      529.65      447.30     32.10 o 
  -5   1   1      339.74      396.44     15.88 o 
  -4   1   1      174.69      108.83      8.42 o 
  -3   1   1       23.65       29.57      5.48 o 
  -2   1   1    10347.75    10717.79     68.58 o 
  -1   1   1     1499.19     1494.67     20.94 o 
   0   1   1      191.66      219.50      4.74 o 
   1   1   1     1411.58     1445.05     23.48 o 
   2   1   1     1581.23     1672.84     31.01 o 
   3   1   1     3699.10     4059.09     56.74 o 
   4   1   1       15.67       14.72      5.61 o 
   5   1   1       53.84       46.54      8.76 o 
   6   1   1      188.01      237.65     22.72 o 
   7   1   1      125.64      105.13     21.22 o 
   8   1   1        0.49       -5.61     14.24 o 
  -8   2   1       12.80       -2.40     16.50 o 
  -7   2   1       26.79       44.90     15.33 o 
  -6   2   1        8.79        2.74     12.94 o 
  -5   2   1       36.71       42.16      7.60 o 
  -4   2   1      267.73      230.94      9.92 o 
  -3   2   1      864.31      771.46     17.39 o 
  -2   2   1       93.84       75.22      6.09 o 
  -1   2   1      403.70      467.56     11.70 o 
   0   2   1     4982.05     5242.30     37.68 o 
   1   2   1     1033.59     1090.56     20.67 o 
   2   2   1     1104.66     1008.22     20.67 o 
   3   2   1      252.88      215.95      9.99 o 
   4   2   1     1022.98     1043.47     25.12 o 
   5   2   1      603.45      625.19     23.27 o 
   6   2   1        4.72       -1.16     11.43 o 
   7   2   1        9.23        4.93     14.92 o 
   8   2   1       71.64       74.68     22.04 o 
  -8   3   1       76.64       54.89     19.71 o 
  -7   3   1      288.58      250.24     28.54 o 
  -6   3   1      494.90      432.04     31.90 o 
  -5   3   1      305.95      326.35     14.78 o 
  -4   3   1      631.55      574.95     16.29 o 
  -3   3   1        0.07       -0.82      4.86 o 
  -2   3   1     3608.86     3809.33     47.57 o 
  -1   3   1     2564.00     2663.47     37.37 o 
   0   3   1       41.11       40.09      3.85 o 
   1   3   1     6120.80     5957.26     61.26 o 
   2   3   1     1667.97     1933.41     34.02 o 
   3   3   1      527.10      662.56     18.14 o 
   4   3   1       71.37       60.10      7.39 o 
   5   3   1       25.07       40.11      8.08 o 
   6   3   1       21.65       17.52     15.47 o 
   7   3   1        1.24       -1.16     13.28 o 
  -8   4   1        1.11       45.72     15.13 o 
  -7   4   1      117.13       70.57     22.86 o 
  -6   4   1        5.51        3.83     10.81 o 
  -5   4   1        0.39       -3.76      5.61 o 
  -4   4   1     1062.42     1104.18     24.64 o 
  -3   4   1      966.75      972.70     21.08 o 
  -2   4   1       94.03       78.03      6.71 o 
  -1   4   1      555.03      416.22     12.32 o 
   0   4   1       50.67       50.56      9.14 o 
   1   4   1       66.68       71.53      6.57 o 
   2   4   1      247.72      261.81     10.88 o 
   3   4   1      344.54      354.69     13.62 o 
   4   4   1       12.52       25.87      6.78 o 
   5   4   1        9.28        7.73     12.12 o 
   6   4   1       35.39       74.20     17.93 o 
   7   4   1        1.77       -5.82     15.33 o 
  -8   5   1      138.63      161.74     26.90 o 
  -7   5   1        7.77       -0.41     14.03 o 
  -6   5   1      615.09      723.48     35.39 o 
  -5   5   1      148.61      142.85     10.88 o 
  -4   5   1      116.70      121.97      8.49 o 
  -3   5   1      657.73      672.15     17.45 o 
  -2   5   1     1383.50     1392.34     27.10 o 
  -1   5   1     2522.47     2444.09     45.65 o 
   0   5   1        1.98        4.64      3.41 o 
   1   5   1       28.38       40.11      5.89 o 
   2   5   1      612.08      564.82     16.36 o 
   3   5   1      334.27      273.03     12.46 o 
   4   5   1       23.14       27.58      7.60 o 
   5   5   1      181.87      183.23     22.25 o 
   6   5   1       76.90       91.24     19.71 o 
  -8   6   1        1.31        9.58     13.07 o 
  -7   6   1        5.18       -3.01     10.54 o 
  -6   6   1       71.29       78.30     16.77 o 
  -5   6   1       72.25       95.69      9.17 o 
  -4   6   1       63.91       67.69      8.08 o 
  -3   6   1        4.24       -3.76      4.93 o 
  -2   6   1       83.14       77.76      7.53 o 
  -1   6   1       90.80       74.26      7.26 o 
   0   6   1      262.63      222.48      7.21 o 
   1   6   1        9.53       23.68      6.23 o 
   2   6   1       72.45       84.67      7.87 o 
   3   6   1       36.92       26.28      7.87 o 
   4   6   1      337.56      364.34     16.29 o 
   5   6   1        0.46       -8.76     14.72 o 
   6   6   1      101.78      155.72     24.23 o 
  -8   7   1       37.41       71.25     20.53 o 
  -7   7   1        7.17        3.49     13.55 o 
  -6   7   1      222.74      265.50     26.01 o 
  -5   7   1      156.85      143.94     10.95 o 
  -4   7   1      269.62      265.78     12.59 o 
  -3   7   1        1.16       -0.27      5.54 o 
  -2   7   1      126.52      121.01      9.03 o 
  -1   7   1       59.36       52.09      7.39 o 
   0   7   1      182.17      181.35      9.14 o 
   1   7   1     2431.74     2427.74     50.65 o 
   2   7   1      666.53      658.25     20.47 o 
   3   7   1      249.35      244.01     14.10 o 
   4   7   1       80.03       78.78     10.88 o 
   5   7   1       14.99       38.47     18.21 o 
  -8   8   1       14.25       37.17     17.59 o 
  -7   8   1       17.92      -15.95     16.77 o 
  -6   8   1        9.61       30.94     15.61 o 
  -5   8   1      104.16       94.25     10.54 o 
  -4   8   1        0.01       -0.82      5.82 o 
  -3   8   1      721.97      749.42     22.72 o 
  -2   8   1      151.50      142.57     10.13 o 
  -1   8   1      354.38      379.33     15.74 o 
   0   8   1        1.02       -2.10      5.13 o 
   1   8   1      181.67      170.30     12.05 o 
   2   8   1     1116.56     1142.10     30.53 o 
   3   8   1      290.88      294.80     15.95 o 
   4   8   1      127.99      132.44     12.46 o 
  -7   9   1       32.47      -18.00     18.00 o 
  -6   9   1       60.67       68.45     18.34 o 
  -5   9   1       21.67       14.65      8.15 o 
  -4   9   1       70.17       72.07      9.79 o 
  -3   9   1        0.48       -3.22      6.23 o 
  -2   9   1      112.37      113.96     10.54 o 
  -1   9   1      387.77      408.22     17.66 o 
   0   9   1      828.09      803.21     17.97 o 
   1   9   1     1045.65     1114.59     31.07 o 
   2   9   1       43.68       59.41      9.65 o 
   3   9   1       49.98       40.73     10.27 o 
   4   9   1       25.85       25.74      9.99 o 
  -7  10   1        0.05        5.07     16.50 o 
  -6  10   1       21.95       34.70     15.61 o 
  -5  10   1      238.47      254.83     16.29 o 
  -4  10   1       39.09       26.42      8.90 o 
  -3  10   1      333.62      361.40     16.50 o 
  -2  10   1        3.39        6.78      7.53 o 
  -1  10   1      413.25      468.24     19.30 o 
   0  10   1      132.99      128.06      8.31 o 
   1  10   1       62.12       47.30     10.40 o 
   2  10   1      138.04      150.45     12.94 o 
   3  10   1        1.99        9.24      8.76 o 
  -6  11   1       32.56       23.13     19.85 o 
  -5  11   1       15.68       24.50      9.24 o 
  -4  11   1       44.87       29.64     10.40 o 
  -3  11   1        3.25        1.10      7.87 o 
  -2  11   1        4.28       -0.89      7.39 o 
  -1  11   1       13.94       10.54      8.69 o 
   0  11   1       90.86       87.11      9.92 o 
   1  11   1        1.12       -8.35      8.35 o 
   2  11   1       22.04       25.12      9.99 o 
  -5  12   1      132.03      170.71     15.47 o 
  -4  12   1      125.52      139.49     13.96 o 
  -3  12   1       31.92       25.87      9.24 o 
  -2  12   1       28.36        3.29      9.72 o 
  -1  12   1        0.14       -3.90      8.69 o 
   0  12   1      103.89       83.68      8.76 o 
   0 -12   2       50.58       47.42      7.50 o 
   1 -12   2        0.16       -1.03      8.76 o 
   2 -12   2       85.51       76.59     12.12 o 
   3 -12   2       25.73       33.47      9.31 o 
   4 -12   2       55.45       72.90     11.16 o 
   5 -12   2        4.04       16.91      8.35 o 
  -2 -11   2        0.14        6.78      8.28 o 
  -1 -11   2        0.56       -3.97      8.69 o 
   0 -11   2      488.62      499.94     18.14 o 
   1 -11   2       45.93       50.65      9.51 o 
   2 -11   2      162.40      154.48     12.66 o 
   3 -11   2      152.75      101.23     13.76 o 
   4 -11   2      195.50      179.54     15.20 o 
   5 -11   2       23.80       16.15      9.24 o 
   6 -11   2        2.90      -15.74     15.74 o 
  -3 -10   2       12.94       15.67      9.72 o 
  -2 -10   2       12.29       15.13      8.56 o 
  -1 -10   2      204.28      249.42     15.61 o 
   0 -10   2       77.85       55.48     11.33 o 
   1 -10   2      200.80      227.59     14.44 o 
   2 -10   2       22.34       27.99      8.76 o 
   3 -10   2       26.17       18.34      8.49 o 
   4 -10   2        1.83       -0.82      7.39 o 
   5 -10   2        6.96       -3.08      8.21 o 
   6 -10   2       66.94       49.83     21.42 o 
  -4  -9   2       27.19       24.23      9.79 o 
  -3  -9   2      516.89      575.71     24.16 o 
  -2  -9   2      270.16      290.62     15.81 o 
  -1  -9   2      281.54      301.71     15.67 o 
   0  -9   2      490.53      547.58     33.06 o 
   1  -9   2      133.70      178.92     12.12 o 
   2  -9   2     1219.38     1235.26     32.72 o 
   3  -9   2       15.97       13.55      7.05 o 
   4  -9   2       20.43       23.00      8.01 o 
   5  -9   2      121.79      127.31     13.14 o 
   6  -9   2      110.22      138.33     23.34 o 
   7  -9   2      108.46      112.39     23.00 o 
  -5  -8   2       54.39       68.24     19.58 o 
  -4  -8   2       37.61       50.72      9.79 o 
  -3  -8   2      460.86      420.88     20.12 o 
  -2  -8   2      763.20      720.06     24.64 o 
  -1  -8   2      712.25      671.05     23.00 o 
   0  -8   2        5.79       14.03      6.23 o 
   1  -8   2      265.10      254.21     12.80 o 
   2  -8   2      232.19      210.95     11.64 o 
   3  -8   2        7.36       14.44      6.64 o 
   4  -8   2       31.94       18.00      7.05 o 
   5  -8   2      257.86      308.08     15.06 o 
   6  -8   2        9.22       14.44     14.31 o 
   7  -8   2        4.21      -13.48     13.48 o 
   8  -8   2        1.68       -9.31     17.18 o 
  -5  -7   2       81.48       72.83     21.83 o 
  -4  -7   2       17.82       21.56      9.72 o 
  -3  -7   2      125.90      126.76     11.29 o 
  -2  -7   2      835.89      802.61     23.75 o 
  -1  -7   2        1.40       -2.19      6.30 o 
   0  -7   2      790.08      826.26     19.34 o 
   1  -7   2      100.92       86.45      8.49 o 
   2  -7   2       43.56       42.78      6.71 o 
   3  -7   2      187.15      204.59     10.81 o 
   4  -7   2       90.27       71.53      8.90 o 
   5  -7   2      173.88      141.00     11.57 o 
   6  -7   2        1.09       21.90     11.09 o 
   7  -7   2      128.43      126.49     21.56 o 
   8  -7   2        0.61       -9.58     15.54 o 
  -6  -6   2       13.78       20.26     18.82 o 
  -5  -6   2        5.56       -0.82     14.65 o 
  -4  -6   2       19.05       37.78      8.97 o 
  -3  -6   2      208.22      208.63     11.98 o 
  -2  -6   2      101.62      121.29      8.90 o 
  -1  -6   2      100.42       79.19      8.15 o 
   0  -6   2      349.89      357.30      9.09 o 
   1  -6   2      162.77      197.26      9.65 o 
   2  -6   2     1308.43     1257.16     28.34 o 
   3  -6   2       31.17       37.30      6.23 o 
   4  -6   2       99.96      106.50      8.62 o 
   5  -6   2       14.83        3.08      6.43 o 
   6  -6   2       18.67        9.72     11.16 o 
   7  -6   2        0.01       21.70     12.94 o 
   8  -6   2       33.93       52.02     18.34 o 
  -6  -5   2       56.03       92.13     19.17 o 
  -5  -5   2        0.81       12.66     13.21 o 
  -4  -5   2      154.32      147.23     11.02 o 
  -3  -5   2       29.89       42.30      6.91 o 
  -2  -5   2      321.76      291.10     12.25 o 
  -1  -5   2      168.99      157.56      8.90 o 
   0  -5   2      199.89      143.75     11.33 o 
   1  -5   2     1504.61     1601.65     32.65 o 
   2  -5   2       85.67       59.89      6.30 o 
   3  -5   2        1.80        4.11      4.59 o 
   4  -5   2      123.14      131.01      9.24 o 
   5  -5   2      148.00      111.09     10.20 o 
   6  -5   2       99.26      111.09     18.34 o 
   7  -5   2      131.45       84.46     22.25 o 
   8  -5   2       20.88       14.10     17.80 o 
  -7  -4   2        0.92        2.87     15.61 o 
  -6  -4   2        7.50       14.78     14.24 o 
  -5  -4   2        3.20        3.42     10.75 o 
  -4  -4   2        1.16       10.61      6.02 o 
  -3  -4   2        9.78        6.84      5.61 o 
  -2  -4   2      108.32       81.59      7.12 o 
  -1  -4   2       24.50       19.30      5.41 o 
   0  -4   2     3069.35     3137.66     96.54 o 
   1  -4   2       11.94       24.64      5.07 o 
   2  -4   2      477.89      549.97     14.10 o 
   3  -4   2       29.39       19.23      5.00 o 
   4  -4   2       93.80      126.28      8.49 o 
   5  -4   2       11.67       18.62      5.82 o 
   6  -4   2       17.79        0.96     11.09 o 
   7  -4   2       65.03       90.21     19.37 o 
   8  -4   2        5.35       13.35     17.52 o 
  -7  -3   2       48.81       73.51     16.50 o 
  -6  -3   2       18.20       21.83     15.33 o 
  -5  -3   2       29.36       24.57      7.87 o 
  -4  -3   2       19.22       23.07      6.64 o 
  -3  -3   2        6.30       10.61      5.27 o 
  -2  -3   2      356.68      355.72     11.36 o 
  -1  -3   2       52.21       52.98      6.02 o 
   0  -3   2     2848.44     2710.24     27.03 o 
   1  -3   2      106.61       63.93      5.82 o 
   2  -3   2      488.48      429.57     11.91 o 
   3  -3   2       56.55       49.76      6.09 o 
   4  -3   2      159.85      127.24      8.62 o 
   5  -3   2      108.45      147.84     10.88 o 
   6  -3   2       15.04        5.95     12.59 o 
   7  -3   2       38.23       29.64     17.45 o 
   8  -3   2       58.95       42.23     21.08 o 
  -8  -2   2        4.80        7.19     14.85 o 
  -7  -2   2        2.74        7.73     13.89 o 
  -6  -2   2      224.60      229.09     24.85 o 
  -5  -2   2       72.78       53.53      8.56 o 
  -4  -2   2     1020.48     1001.85     24.85 o 
  -3  -2   2       60.84       39.56      6.09 o 
  -2  -2   2      300.88      231.56      8.76 o 
  -1  -2   2        1.81        7.94      5.00 o 
   0  -2   2     1553.95     1373.90     17.11 o 
   1  -2   2     4026.28     4022.75     42.03 o 
   2  -2   2      743.18      701.30     16.50 o 
   3  -2   2       16.04       22.04      5.27 o 
   4  -2   2      226.70      247.09     10.13 o 
   5  -2   2     1726.33     1898.51     43.33 o 
   6  -2   2       26.61       32.99     12.46 o 
   7  -2   2       44.95       55.44     17.80 o 
   8  -2   2      237.49      265.09     31.83 o 
  -8  -1   2        3.73       -6.16     15.26 o 
  -7  -1   2       74.82       92.88     21.22 o 
  -6  -1   2       73.83       97.33     16.63 o 
  -5  -1   2      201.26      199.04     12.53 o 
  -4  -1   2      154.43      110.61      8.69 o 
  -3  -1   2      908.86      783.99     18.62 o 
  -2  -1   2      381.22      373.86     10.68 o 
  -1  -1   2      938.11      926.43     17.73 o 
   0  -1   2     2101.19     2279.26     18.59 o 
   1  -1   2      741.92      825.47     16.22 o 
   2  -1   2       33.40       -2.67      4.59 o 
   3  -1   2     1474.91     1311.78     24.78 o 
   4  -1   2      259.06      286.38     11.50 o 
   5  -1   2      102.47       92.68      9.51 o 
   6  -1   2       66.11       69.40     15.81 o 
   7  -1   2        1.75       -1.16     15.74 o 
   8  -1   2      101.56      111.50     22.59 o 
  -8   0   2       11.43       34.02     18.62 o 
  -7   0   2        2.39       17.93     13.14 o 
  -6   0   2      309.26      344.29     27.58 o 
  -5   0   2      146.88      142.57     10.54 o 
  -4   0   2     1771.85     1732.93     32.72 o 
  -3   0   2        2.87        5.07      5.07 o 
  -2   0   2        5.09        5.89      5.00 o 
  -1   0   2     1874.68     1820.34     25.39 o 
   0   0   2      337.49      400.34     13.42 o 
   1   0   2    11855.35    14011.86     70.50 o 
   2   0   2      471.34      389.12     11.57 o 
   3   0   2     3170.37     3337.39     50.92 o 
   4   0   2       53.19       49.42      6.64 o 
   5   0   2      503.04      558.94     19.17 o 
   6   0   2       37.84        1.51     14.92 o 
   7   0   2       21.97        6.57     14.03 o 
   8   0   2       11.72       19.10     14.99 o 
  -8   1   2       45.09       19.03     18.69 o 
  -7   1   2      102.17      113.69     20.47 o 
  -6   1   2      192.61      118.07     20.81 o 
  -5   1   2       14.43        8.35      6.50 o 
  -4   1   2       11.79       -3.42      5.41 o 
  -3   1   2       59.39       79.47      6.50 o 
  -2   1   2    13468.28    13634.92     80.90 o 
  -1   1   2     1269.20     1291.59     22.25 o 
   0   1   2     1237.48     1130.68     13.94 o 
   1   1   2    18837.74    20260.36     91.65 o 
   2   1   2       63.11       59.41      5.68 o 
   3   1   2       51.40       57.77      6.30 o 
   4   1   2       40.07       52.50      7.12 o 
   5   1   2      231.27      246.68     13.62 o 
   6   1   2      554.08      562.08     36.55 o 
   7   1   2       59.74       63.24     19.23 o 
   8   1   2       58.12       55.58     22.04 o 
  -8   2   2       54.35      112.73     22.11 o 
  -7   2   2       24.79       34.63     17.32 o 
  -6   2   2      626.63      637.99     35.73 o 
  -5   2   2      763.21      751.27     23.20 o 
  -4   2   2      317.87      303.01     11.91 o 
  -3   2   2      198.39      202.74      8.90 o 
  -2   2   2     9637.24     9804.65     72.83 o 
  -1   2   2    11800.57    12554.01     72.96 o 
   0   2   2     6186.16     5934.22     55.82 o 
   1   2   2     3501.58     3677.98     44.70 o 
   2   2   2      318.26      317.93     10.20 o 
   3   2   2      761.60      852.02     20.94 o 
   4   2   2       10.86       16.15      5.89 o 
   5   2   2      101.66      101.37     10.34 o 
   6   2   2        0.38      -12.05     12.05 o 
   7   2   2       61.40       57.91     19.10 o 
  -8   3   2       65.60       66.46     20.26 o 
  -7   3   2        0.03       -2.05     12.66 o 
  -6   3   2      758.07      820.95     38.40 o 
  -5   3   2       45.99       31.21      7.67 o 
  -4   3   2      119.63       68.58      7.46 o 
  -3   3   2     1667.50     1943.41     34.36 o 
  -2   3   2     6430.07     6829.06     65.91 o 
  -1   3   2    10066.62    10707.32     77.55 o 
   0   3   2       29.97       30.14      3.68 o 
   1   3   2      104.31      130.46      6.71 o 
   2   3   2      348.46      305.27     10.88 o 
   3   3   2     2950.16     3160.25     50.51 o 
   4   3   2      308.40      281.59     12.39 o 
   5   3   2       29.39       27.38      8.15 o 
   6   3   2      326.40      332.99     30.39 o 
   7   3   2       12.75       13.62     17.25 o 
  -8   4   2        4.86        0.96     14.03 o 
  -7   4   2        0.31        3.56     13.55 o 
  -6   4   2      270.83      261.60     24.91 o 
  -5   4   2       41.88       39.56      7.05 o 
  -4   4   2      752.20      735.87     19.30 o 
  -3   4   2      768.57      727.93     18.96 o 
  -2   4   2     1839.92     1833.00     32.85 o 
  -1   4   2       56.42       27.93      5.82 o 
   0   4   2      737.23      679.84     27.96 o 
   1   4   2      471.88      539.63     14.99 o 
   2   4   2       71.54       45.17      6.71 o 
   3   4   2        6.90       18.82      5.27 o 
   4   4   2      359.10      382.69     14.99 o 
   5   4   2       91.12       95.69     18.62 o 
   6   4   2       25.27       28.88     15.54 o 
   7   4   2      109.74      110.61     23.61 o 
  -8   5   2       79.74       71.46     19.78 o 
  -7   5   2       46.10       42.85     16.50 o 
  -6   5   2        8.02       -0.07     14.44 o 
  -5   5   2       20.58       16.77      6.43 o 
  -4   5   2      850.67      822.87     20.81 o 
  -3   5   2       36.04       32.72      6.02 o 
  -2   5   2       87.11       78.78      7.46 o 
  -1   5   2       24.17       27.99      5.89 o 
   0   5   2       10.28       -1.18      3.61 o 
   1   5   2      407.24      406.64     13.55 o 
   2   5   2       16.35        9.92      5.54 o 
   3   5   2        2.43        7.19      6.02 o 
   4   5   2        1.32        3.35      6.91 o 
   5   5   2        0.87       15.13     12.53 o 
   6   5   2        0.36       -9.72     14.85 o 
  -8   6   2       21.33       23.48     15.67 o 
  -7   6   2       26.18       30.46     15.67 o 
  -6   6   2       32.08       39.15     15.61 o 
  -5   6   2       46.97       39.97      7.67 o 
  -4   6   2     1684.69     1557.50     32.38 o 
  -3   6   2        9.19        0.00      5.61 o 
  -2   6   2      548.16      524.37     16.70 o 
  -1   6   2       97.33      109.86      8.28 o 
   0   6   2     2215.81     2149.79     29.73 o 
   1   6   2       86.20       88.50      8.28 o 
   2   6   2      527.84      438.88     16.15 o 
   3   6   2      193.03      195.55     12.05 o 
   4   6   2      784.36      712.05     23.61 o 
   5   6   2       59.58       73.58     18.28 o 
   6   6   2        1.79        4.72     14.92 o 
  -8   7   2       15.88        5.07     17.59 o 
  -7   7   2       15.25       27.79     15.33 o 
  -6   7   2      212.65      220.74     25.80 o 
  -5   7   2        4.83        9.65      7.26 o 
  -4   7   2       14.20       15.40      7.32 o 
  -3   7   2      132.27      111.98      9.72 o 
  -2   7   2       42.16       30.87      7.19 o 
  -1   7   2      707.77      785.15     21.63 o 
   0   7   2      608.40      579.47     19.99 o 
   1   7   2        9.49       13.55      6.57 o 
   2   7   2      122.74      117.80     10.68 o 
   3   7   2       69.34       74.54     10.27 o 
   4   7   2        5.30        4.52      8.08 o 
   5   7   2       51.15       63.72     20.67 o 
  -8   8   2        5.28       15.74     19.51 o 
  -7   8   2      135.88      111.02     26.42 o 
  -6   8   2        0.91        9.72     13.69 o 
  -5   8   2       52.03       52.43      9.31 o 
  -4   8   2      142.25       93.16      9.99 o 
  -3   8   2       65.12       42.09      8.28 o 
  -2   8   2      121.54      118.41     10.75 o 
  -1   8   2      285.86      314.24     13.83 o 
   0   8   2      115.24      121.66     11.60 o 
   1   8   2        1.13       -1.92      6.78 o 
   2   8   2       37.84       33.27      8.90 o 
   3   8   2      195.67      200.34     13.89 o 
   4   8   2      217.11      206.98     15.88 o 
  -7   9   2       39.32       40.93     19.23 o 
  -6   9   2       43.39       32.65     17.04 o 
  -5   9   2        1.63        1.44      7.19 o 
  -4   9   2        1.42       -4.52      7.26 o 
  -3   9   2       49.67       41.75      8.62 o 
  -2   9   2      508.79      575.16     20.40 o 
  -1   9   2      400.74      386.52     16.70 o 
   0   9   2      273.16      280.37     13.89 o 
   1   9   2      186.35      207.46     13.35 o 
   2   9   2       93.88       88.57     10.75 o 
   3   9   2        9.41        5.20      8.56 o 
   4   9   2        3.56        2.94      8.83 o 
  -7  10   2       63.05      100.96     24.30 o 
  -6  10   2       19.72       52.16     16.02 o 
  -5  10   2      196.33      201.30     15.20 o 
  -4  10   2       10.09       -8.15      8.15 o 
  -3  10   2      220.41      187.06     14.24 o 
  -2  10   2       44.08       20.33      8.56 o 
  -1  10   2       73.52       59.62     10.61 o 
   0  10   2       62.78       63.32      7.28 o 
   1  10   2       24.58       29.57      9.10 o 
   2  10   2      178.65      187.13     14.92 o 
   3  10   2       25.94       30.25      9.86 o 
  -6  11   2        1.46       18.75     16.70 o 
  -5  11   2       18.68       34.02      9.10 o 
  -4  11   2       63.01       55.03     11.16 o 
  -3  11   2        9.75        8.28      8.21 o 
  -2  11   2      127.63      158.32     12.94 o 
  -1  11   2       18.15        9.58      8.97 o 
   0  11   2       17.22       20.56      8.90 o 
   1  11   2        0.33        2.94      8.21 o 
  -5  12   2       62.51       32.58     12.12 o 
  -4  12   2        7.29       10.40      8.76 o 
  -3  12   2       59.16       27.17     11.29 o 
  -2  12   2        0.04       -3.56      8.21 o 
  -1  12   2       20.10       28.13      9.24 o 
   0  12   2       89.01       96.43      9.39 o 
   0 -12   3       30.00       36.84      7.28 o 
   1 -12   3        0.05        7.32      8.28 o 
   2 -12   3       20.08       18.62      9.51 o 
   3 -12   3        0.90        9.79      7.53 o 
   4 -12   3       41.98       57.22     11.09 o 
  -2 -11   3       53.00       68.24     11.50 o 
  -1 -11   3       38.41       49.42     10.61 o 
   0 -11   3       14.52       14.76      9.27 o 
   1 -11   3       37.40       38.06      9.17 o 
   2 -11   3      208.56      187.20     15.47 o 
   3 -11   3       44.18       52.70      9.45 o 
   4 -11   3      105.35       89.80     12.05 o 
   5 -11   3        7.06       -7.94      7.94 o 
  -3 -10   3       26.43       51.88      9.72 o 
  -2 -10   3        3.84       10.54      8.35 o 
  -1 -10   3       57.89       66.67     10.61 o 
   0 -10   3       76.34       95.25      7.81 o 
   1 -10   3        2.51        0.82      7.73 o 
   2 -10   3       30.96        7.94      9.24 o 
   3 -10   3       72.44       27.38     10.06 o 
   4 -10   3       49.39       66.39     10.20 o 
   5 -10   3      217.81      175.98     14.58 o 
   6 -10   3       33.38       16.56     17.32 o 
  -4  -9   3        0.28        0.82      8.56 o 
  -3  -9   3       53.58       48.46     10.88 o 
  -2  -9   3       43.94       38.47      9.51 o 
  -1  -9   3        2.42        3.76      7.46 o 
   0  -9   3     1191.00     1223.91     22.03 o 
   1  -9   3      275.68      240.11     14.24 o 
   2  -9   3      328.92      319.85     15.06 o 
   3  -9   3        6.81       -0.21      6.91 o 
   4  -9   3      385.42      466.19     18.48 o 
   5  -9   3      630.22      753.94     24.78 o 
   6  -9   3        8.67       12.53     13.83 o 
   7  -9   3       53.75       86.11     22.25 o 
  -4  -8   3       85.72       82.62     11.43 o 
  -3  -8   3      950.82      932.79     30.94 o 
  -2  -8   3        0.96       -1.44      7.87 o 
  -1  -8   3        4.73        6.37      7.39 o 
   0  -8   3       50.79       43.61      5.73 o 
   1  -8   3       10.30        0.34      6.23 o 
   2  -8   3      311.99      338.20     14.03 o 
   3  -8   3       36.96       38.19      7.80 o 
   4  -8   3      817.39      855.79     25.53 o 
   5  -8   3      145.25      156.13     12.53 o 
   6  -8   3       16.39       45.11     15.26 o 
   7  -8   3        1.58       -0.48     14.92 o 
  -5  -7   3       10.33       35.80     13.96 o 
  -4  -7   3      298.22      283.51     16.22 o 
  -3  -7   3      704.24      756.47     23.96 o 
  -2  -7   3      858.11      896.10     25.19 o 
  -1  -7   3       58.18       55.65      8.01 o 
   0  -7   3      819.92      808.87     36.58 o 
   1  -7   3        6.75        9.79      5.61 o 
   2  -7   3      960.25      959.96     25.53 o 
   3  -7   3      107.95      124.50      9.24 o 
   4  -7   3      166.65      159.14     10.61 o 
   5  -7   3      544.07      656.54     21.49 o 
   6  -7   3       28.26       28.20     13.96 o 
   7  -7   3        5.08      -10.27     13.28 o 
   8  -7   3        1.65      -16.02     16.02 o 
  -6  -6   3      333.98      325.46     35.32 o 
  -5  -6   3      581.65      667.01     39.56 o 
  -4  -6   3       49.32       79.54     10.40 o 
  -3  -6   3       42.66       58.52      8.49 o 
  -2  -6   3      107.97      105.13      9.10 o 
  -1  -6   3       22.82       11.77      6.30 o 
   0  -6   3     3529.13     3734.76    161.84 o 
   1  -6   3      239.36      266.19     11.77 o 
   2  -6   3      163.97      136.55      8.83 o 
   3  -6   3      354.40      384.53     14.24 o 
   4  -6   3        0.00       -2.87      4.93 o 
   5  -6   3       26.24       35.59      7.46 o 
   6  -6   3      141.26      173.92     21.29 o 
   7  -6   3       15.91       -3.97     13.69 o 
   8  -6   3       94.55       61.67     21.49 o 
  -6  -5   3        4.25       14.72     14.92 o 
  -5  -5   3      449.41      394.80     32.17 o 
  -4  -5   3      164.59      166.60     11.57 o 
  -3  -5   3       53.22       54.42      7.87 o 
  -2  -5   3       46.88       32.58      6.78 o 
  -1  -5   3      640.14      685.29     17.86 o 
   0  -5   3     2631.05     2437.84     33.33 o 
   1  -5   3     1460.76     1487.42     29.02 o 
   2  -5   3       12.03       12.66      5.07 o 
   3  -5   3        2.04        6.64      4.79 o 
   4  -5   3       97.42       87.27      8.42 o 
   5  -5   3       41.22       58.80      7.26 o 
   6  -5   3       18.85       33.06     13.00 o 
   7  -5   3       68.87      131.97     19.78 o 
   8  -5   3       28.77       42.09     18.89 o 
  -7  -4   3      100.89       89.53     23.55 o 
  -6  -4   3       52.49       59.34     19.17 o 
  -5  -4   3      277.68      312.39     26.15 o 
  -4  -4   3      254.75      270.64     12.87 o 
  -3  -4   3      111.58       82.48      7.94 o 
  -2  -4   3       42.22       66.53      7.12 o 
  -1  -4   3     4561.73     5017.83     65.23 o 
   0  -4   3     1542.55     1551.36     60.75 o 
   1  -4   3     1911.83     1908.36     33.61 o 
   2  -4   3      425.31      411.64     13.00 o 
   3  -4   3      730.50      662.02     17.11 o 
   4  -4   3     1160.55     1264.14     27.52 o 
   5  -4   3      190.30      178.78     11.57 o 
   6  -4   3       93.47       86.65     17.39 o 
   7  -4   3        3.05       11.84     12.05 o 
   8  -4   3       64.29       92.20     23.00 o 
  -7  -3   3      180.39      105.54     26.35 o 
  -6  -3   3       35.79       41.27     16.70 o 
  -5  -3   3       18.63       19.78      7.94 o 
  -4  -3   3        1.00        3.83      6.02 o 
  -3  -3   3       76.39       59.07      7.46 o 
  -2  -3   3       70.43       72.01      6.71 o 
  -1  -3   3       95.25      105.61      6.98 o 
   0  -3   3       71.64       79.79      4.23 o 
   1  -3   3      294.89      255.72      9.72 o 
   2  -3   3      238.01      222.79      8.97 o 
   3  -3   3     1461.67     1527.39     28.75 o 
   4  -3   3      777.62      767.15     19.51 o 
   5  -3   3       12.46       25.39      6.98 o 
   6  -3   3        4.38       12.25     11.70 o 
   7  -3   3       26.05       14.37     15.26 o 
   8  -3   3       70.05       88.98     24.44 o 
  -8  -2   3       22.64      -15.81     18.69 o 
  -7  -2   3        1.43        0.27     13.21 o 
  -6  -2   3      218.78      216.91     24.30 o 
  -5  -2   3       25.69       14.03      7.39 o 
  -4  -2   3       57.14       53.80      7.46 o 
  -3  -2   3      485.96      507.05     15.26 o 
  -2  -2   3      713.86      668.45     16.29 o 
  -1  -2   3      568.40      504.32     13.35 o 
   0  -2   3      542.03      456.60      8.35 o 
   1  -2   3     4380.68     4310.16     47.84 o 
   2  -2   3      662.66      655.58     15.54 o 
   3  -2   3     6122.53     6862.74     74.54 o 
   4  -2   3      592.28      610.13     17.11 o 
   5  -2   3      263.13      292.68     13.62 o 
   6  -2   3       55.39       68.72     15.40 o 
   7  -2   3       94.01       52.77     17.52 o 
   8  -2   3       34.27       45.59     19.51 o 
  -8  -1   3       10.51      -16.02     16.02 o 
  -7  -1   3       23.93       58.11     16.08 o 
  -6  -1   3       29.02       30.60     14.72 o 
  -5  -1   3       82.42       58.25      9.38 o 
  -4  -1   3      437.50      417.73     14.17 o 
  -3  -1   3      101.61       74.33      6.78 o 
  -2  -1   3       56.61       73.92      6.16 o 
  -1  -1   3    31320.23    32311.63    107.19 o 
   0  -1   3     1092.39     1062.77     41.00 o 
   1  -1   3      141.78      146.07      7.12 o 
   2  -1   3      252.94      144.90      7.39 o 
   3  -1   3     2373.09     2269.49     43.46 o 
   4  -1   3      185.70      149.83      9.45 o 
   5  -1   3      109.32      110.54     10.13 o 
   6  -1   3      402.79      411.02     30.53 o 
   7  -1   3       31.70       23.34     17.04 o 
   8  -1   3      113.50       93.43     25.26 o 
  -8   0   3       44.22       61.67     20.74 o 
  -7   0   3       48.49       11.43     16.36 o 
  -6   0   3      631.73      665.37     35.73 o 
  -5   0   3       72.76       62.15      8.49 o 
  -4   0   3      252.23      252.36     11.23 o 
  -3   0   3        1.66        2.40      5.07 o 
  -2   0   3     9562.91     9879.67     74.33 o 
  -1   0   3    12104.50    13443.96     76.39 o 
   0   0   3      265.17      248.22      6.15 o 
   1   0   3      933.78     1168.80     21.36 o 
   2   0   3      492.39      453.39     11.91 o 
   3   0   3      918.74     1002.40     21.01 o 
   4   0   3      528.55      509.52     15.13 o 
   5   0   3        5.90        8.42      5.89 o 
   6   0   3      295.88      288.64     27.58 o 
   7   0   3      167.33      198.70     24.78 o 
   8   0   3       11.57       17.45     14.72 o 
  -8   1   3      132.15      107.60     27.31 o 
  -7   1   3        3.78      -12.39     12.39 o 
  -6   1   3       47.86       22.31     15.81 o 
  -5   1   3      313.66      339.63     15.20 o 
  -4   1   3        2.91        1.30      5.61 o 
  -3   1   3     1143.54     1078.38     23.07 o 
  -2   1   3    15570.76    16878.20     96.65 o 
  -1   1   3     5066.37     5445.55     49.90 o 
   0   1   3       14.66       19.25      3.36 o 
   1   1   3     4028.49     4106.87     46.41 o 
   2   1   3        0.09       -4.04      4.72 o 
   3   1   3       62.20       58.52      6.78 o 
   4   1   3     1853.20     1902.13     36.62 o 
   5   1   3       49.22       51.40      9.03 o 
   6   1   3      111.33      157.77     21.90 o 
   7   1   3       90.42       90.49     19.85 o 
   8   1   3        9.11        6.37     16.84 o 
  -8   2   3       56.77       53.94     20.94 o 
  -7   2   3       91.51       80.90     20.60 o 
  -6   2   3      497.53      563.45     33.06 o 
  -5   2   3       54.53       41.55      8.28 o 
  -4   2   3      251.62      265.85     11.23 o 
  -3   2   3      764.13      833.95     18.96 o 
  -2   2   3     2420.38     2738.89     41.48 o 
  -1   2   3     1375.20     1175.50     22.52 o 
   0   2   3       15.81        7.43      4.52 o 
   1   2   3      329.02      307.19     10.34 o 
   2   2   3      151.82      113.96      7.12 o 
   3   2   3       98.29       68.52      7.32 o 
   4   2   3       19.69       33.88      6.57 o 
   5   2   3       54.91       74.40      9.38 o 
   6   2   3        5.31       23.00     14.17 o 
   7   2   3       73.44       89.53     21.36 o 
  -8   3   3       54.36       70.91     18.62 o 
  -7   3   3       15.51       40.93     16.22 o 
  -6   3   3       79.13       63.31     17.73 o 
  -5   3   3       66.20       29.36      8.21 o 
  -4   3   3        4.23        4.24      5.48 o 
  -3   3   3     1797.56     1609.87     32.51 o 
  -2   3   3      126.48      123.20      7.05 o 
  -1   3   3       12.63       13.14      5.20 o 
   0   3   3     1470.39     1494.22     19.19 o 
   1   3   3     1483.31     1689.13     31.28 o 
   2   3   3     3164.72     3374.08     55.03 o 
   3   3   3      245.47      280.49     11.50 o 
   4   3   3      601.95      578.44     18.48 o 
   5   3   3        1.81       -2.87      7.39 o 
   6   3   3       60.02       49.90     19.17 o 
   7   3   3        3.10      -11.98     16.15 o 
  -8   4   3        0.06      -15.20     15.20 o 
  -7   4   3      292.74      222.52     28.75 o 
  -6   4   3      176.91      198.02     21.08 o 
  -5   4   3      159.43      139.43     10.40 o 
  -4   4   3        3.15        8.08      5.00 o 
  -3   4   3      144.46      154.42      8.56 o 
  -2   4   3      223.84      253.18     10.20 o 
  -1   4   3       22.09       32.03      5.61 o 
   0   4   3       31.58       35.19      3.87 o 
   1   4   3      115.11       85.28      7.39 o 
   2   4   3        1.05        6.43      5.34 o 
   3   4   3      217.34      235.59     11.57 o 
   4   4   3        4.98        8.69      6.37 o 
   5   4   3      138.34      154.89     21.70 o 
   6   4   3      123.36      101.64     21.36 o 
  -8   5   3        6.88        5.27     16.63 o 
  -7   5   3      155.07      124.92     22.79 o 
  -6   5   3       55.69       64.61     16.56 o 
  -5   5   3      468.64      479.13     17.73 o 
  -4   5   3       79.34       74.61      7.73 o 
  -3   5   3      210.62      229.50     10.88 o 
  -2   5   3      147.43      154.89      9.03 o 
  -1   5   3       10.68       18.62      5.75 o 
   0   5   3      651.71      711.08     37.17 o 
   1   5   3     1057.60     1053.33     24.37 o 
   2   5   3       71.21       64.34      7.46 o 
   3   5   3        0.86       10.47      5.75 o 
   4   5   3       88.59       78.44      9.03 o 
   5   5   3      230.46      202.88     25.05 o 
   6   5   3       61.50       58.11     18.55 o 
  -8   6   3        4.14        8.90     14.99 o 
  -7   6   3       56.31       29.77     17.86 o 
  -6   6   3       39.17       45.65     14.78 o 
  -5   6   3      133.14       94.46      9.58 o 
  -4   6   3      223.59      290.83     12.73 o 
  -3   6   3      516.63      532.04     16.43 o 
  -2   6   3      781.29      877.69     21.29 o 
  -1   6   3        0.33        5.75      5.07 o 
   0   6   3      770.20      730.16     18.00 o 
   1   6   3      509.68      572.56     18.48 o 
   2   6   3       14.92       10.27      6.37 o 
   3   6   3        0.06       -2.05      6.98 o 
   4   6   3       36.24       54.21      8.83 o 
   5   6   3       22.83       42.98     17.73 o 
  -8   7   3        3.33       25.12     17.11 o 
  -7   7   3       24.89       80.42     19.23 o 
  -6   7   3      307.04      208.90     27.58 o 
  -5   7   3       61.95       60.10      9.31 o 
  -4   7   3       42.04       38.88      8.08 o 
  -3   7   3     1115.31     1268.45     30.39 o 
  -2   7   3       50.99       31.01      7.12 o 
  -1   7   3      139.45      130.39      9.79 o 
   0   7   3        0.07        2.66      4.96 o 
   1   7   3        8.57        7.12      6.78 o 
   2   7   3        0.38       11.16      6.37 o 
   3   7   3      401.81      413.35     17.73 o 
   4   7   3      203.33      222.11     13.83 o 
   5   7   3      138.70      162.77     24.16 o 
  -8   8   3       42.24       33.06     19.99 o 
  -7   8   3      196.54      184.33     30.53 o 
  -6   8   3       54.71       70.02     17.59 o 
  -5   8   3       91.47       99.25     11.36 o 
  -4   8   3      135.58      118.76     11.02 o 
  -3   8   3      162.66      147.91     11.02 o 
  -2   8   3      225.27      247.09     13.00 o 
  -1   8   3        0.01       -6.78      6.78 o 
   0   8   3      444.90      467.19     12.80 o 
   1   8   3       21.65       24.91      8.56 o 
   2   8   3      623.47      591.45     21.83 o 
   3   8   3        5.94        2.60      8.21 o 
   4   8   3      122.79       93.70     12.32 o 
  -7   9   3       90.03       73.99     22.86 o 
  -6   9   3        1.49       10.06     13.83 o 
  -5   9   3       76.28       77.48     11.29 o 
  -4   9   3      287.61      314.10     15.67 o 
  -3   9   3        8.57       -3.29      7.32 o 
  -2   9   3      218.03      227.72     13.55 o 
  -1   9   3       13.61        8.01      7.60 o 
   0   9   3       70.40       87.67     12.90 o 
   1   9   3      453.39      447.37     20.19 o 
   2   9   3      122.70      156.67     11.91 o 
   3   9   3      277.33      306.37     17.86 o 
  -6  10   3        3.09      -13.14     14.58 o 
  -5  10   3      112.64      163.66     12.73 o 
  -4  10   3        0.14       -3.76      7.60 o 
  -3  10   3       21.63       19.17      8.28 o 
  -2  10   3       18.33       16.50      8.90 o 
  -1  10   3       22.01       17.66      9.10 o 
   0  10   3      181.17      200.10      9.85 o 
   1  10   3       11.61       16.02      8.90 o 
   2  10   3       74.88       72.83     10.75 o 
  -5  11   3        5.96       -8.08      8.35 o 
  -4  11   3      152.37      167.90     14.03 o 
  -3  11   3        2.27       12.87      7.80 o 
  -2  11   3       47.03       18.00      9.17 o 
  -1  11   3       20.14       14.78      9.92 o 
   0  11   3        2.78        4.38      5.99 o 
   1  11   3      171.26      179.54     15.67 o 
  -4  12   3       25.75       17.39      9.58 o 
  -3  12   3        2.34       -0.96      8.90 o 
  -2  12   3       11.47       17.04      9.24 o 
  -1  12   3        0.27       -2.53      8.28 o 
   1 -12   4        8.85       11.09      9.38 o 
   2 -12   4       88.08      100.07     13.28 o 
   3 -12   4       16.77       13.21      9.03 o 
   4 -12   4       95.96      120.06     13.28 o 
  -1 -11   4       24.43       22.38      9.65 o 
   0 -11   4        9.48        5.57      6.04 o 
   1 -11   4       60.35       61.88     10.75 o 
   2 -11   4       15.70       15.20      8.21 o 
   3 -11   4        1.99       12.05      6.98 o 
   4 -11   4       22.19       13.83      8.76 o 
   5 -11   4       91.36      106.91     12.39 o 
  -3 -10   4      103.08       64.75     13.28 o 
  -2 -10   4        2.45       -1.23      8.21 o 
  -1 -10   4        3.47        7.32      8.62 o 
   0 -10   4        3.92       10.32      9.79 o 
   1 -10   4        0.02       -0.68      7.53 o 
   2 -10   4      206.84      211.02     13.89 o 
   3 -10   4      122.98      125.19     11.77 o 
   4 -10   4      210.84      211.84     14.92 o 
   5 -10   4        0.27       -7.19      7.19 o 
   6 -10   4        3.68       -2.81     16.97 o 
  -4  -9   4       38.18       56.26     10.75 o 
  -3  -9   4        1.48       11.36      8.28 o 
  -2  -9   4      405.91      402.06     18.69 o 
  -1  -9   4      109.93      122.38     11.77 o 
   0  -9   4      144.68      164.47     14.89 o 
   1  -9   4        2.58        2.46      6.84 o 
   2  -9   4       87.32       71.87      9.92 o 
   3  -9   4       91.31      101.37     10.34 o 
   4  -9   4       21.48       23.41      8.62 o 
   5  -9   4        0.31        0.62      7.32 o 
   6  -9   4      117.78      117.93     22.66 o 
   7  -9   4        8.67       23.20     16.22 o 
  -4  -8   4       52.39       45.72     10.40 o 
  -3  -8   4      112.78      106.30     11.98 o 
  -2  -8   4      211.05      208.15     13.14 o 
  -1  -8   4       32.54       42.85      8.35 o 
   0  -8   4      166.83      159.42      7.74 o 
   1  -8   4      136.65      156.74     10.54 o 
   2  -8   4      144.51      153.53     10.47 o 
   3  -8   4     1221.41     1245.46     29.77 o 
   4  -8   4      101.36       98.29     10.75 o 
   5  -8   4      157.72      174.61     13.21 o 
   6  -8   4       36.85       47.23     15.88 o 
   7  -8   4       14.65       37.65     15.33 o 
  -5  -7   4      359.08      370.84     34.70 o 
  -4  -7   4      105.99      135.66     12.94 o 
  -3  -7   4       28.81       18.55      8.28 o 
  -2  -7   4      236.11      254.21     13.48 o 
  -1  -7   4        0.01        3.35      6.71 o 
   0  -7   4       18.84       17.35      4.57 o 
   1  -7   4      827.60      976.53     24.44 o 
   2  -7   4       13.20       20.47      6.37 o 
   3  -7   4       25.81       26.90      7.12 o 
   4  -7   4       10.52       -2.60      6.09 o 
   5  -7   4       32.54       40.04      8.56 o 
   6  -7   4        0.69        8.69     11.70 o 
   7  -7   4       43.20       65.30     17.66 o 
  -6  -6   4        2.55       -6.50     18.07 o 
  -5  -6   4      104.60       98.29     22.25 o 
  -4  -6   4      905.38      979.54     29.36 o 
  -3  -6   4        1.64       -0.27      7.32 o 
  -2  -6   4       78.72       60.71      8.28 o 
  -1  -6   4      300.88      291.99     13.28 o 
   0  -6   4      122.70      118.88      7.02 o 
   1  -6   4      523.60      585.70     18.14 o 
   2  -6   4      339.01      298.56     12.80 o 
   3  -6   4      913.61     1019.51     26.01 o 
   4  -6   4      202.37      208.56     11.98 o 
   5  -6   4      145.71      143.33     10.95 o 
   6  -6   4      102.38      104.65     21.29 o 
   7  -6   4        9.81       -5.20     14.17 o 
   8  -6   4       35.90        7.19     19.23 o 
  -6  -5   4       12.66        6.16     15.06 o 
  -5  -5   4        0.24       -0.48     14.72 o 
  -4  -5   4        3.33       -2.74      6.91 o 
  -3  -5   4        0.37       -4.65      6.09 o 
  -2  -5   4      107.73       84.74      8.01 o 
  -1  -5   4       74.38       83.23      7.46 o 
   0  -5   4      403.53      476.26     10.55 o 
   1  -5   4        2.45        4.24      4.72 o 
   2  -5   4       43.21       31.69      6.16 o 
   3  -5   4      211.26      188.64      9.79 o 
   4  -5   4     1102.60     1129.92     27.99 o 
   5  -5   4      181.12      195.55     12.12 o 
   6  -5   4        2.01       10.20     10.27 o 
   7  -5   4        0.06       -5.89     14.10 o 
   8  -5   4       24.73       28.54     16.91 o 
  -7  -4   4        2.35       11.50     16.29 o 
  -6  -4   4      309.16      300.28     32.31 o 
  -5  -4   4      156.94      142.99     20.60 o 
  -4  -4   4       32.84       37.44      7.73 o 
  -3  -4   4      174.21      176.73     10.47 o 
  -2  -4   4      339.40      349.56     12.66 o 
  -1  -4   4     1916.10     2087.97     38.26 o 
   0  -4   4     1105.95     1068.25     29.50 o 
   1  -4   4      162.26      141.96      8.01 o 
   2  -4   4      518.83      535.18     15.33 o 
   3  -4   4       50.75       48.46      6.37 o 
   4  -4   4       54.14       72.90      7.87 o 
   5  -4   4       72.31       95.96      9.10 o 
   6  -4   4       80.63       46.20     16.22 o 
   7  -4   4       20.45        4.86     16.08 o 
   8  -4   4        0.02       -6.98     14.58 o 
  -7  -3   4       75.83       62.22     20.47 o 
  -6  -3   4       61.61       76.25     17.73 o 
  -5  -3   4       12.22       11.84      7.73 o 
  -4  -3   4       21.22       11.09      6.37 o 
  -3  -3   4       32.97       33.33      6.30 o 
  -2  -3   4      237.50      273.24     10.54 o 
  -1  -3   4        8.96        5.68      5.34 o 
   0  -3   4       20.23       14.96      3.33 o 
   1  -3   4      208.08      231.69      9.31 o 
   2  -3   4       71.56       47.91      5.82 o 
   3  -3   4      537.45      564.41     16.08 o 
   4  -3   4      236.66      188.30     10.06 o 
   5  -3   4        1.80       10.75      6.23 o 
   6  -3   4       91.27      115.74     18.07 o 
   7  -3   4        0.65       11.23     13.76 o 
   8  -3   4        0.36       -8.49     16.50 o 
  -7  -2   4      228.74      213.96     26.97 o 
  -6  -2   4        0.09       14.99     13.55 o 
  -5  -2   4      105.09       64.89     10.75 o 
  -4  -2   4       52.07       46.20      7.73 o 
  -3  -2   4       71.29       74.54      6.98 o 
  -2  -2   4     1758.36     1889.40     33.61 o 
  -1  -2   4     1122.78     1073.59     24.23 o 
   0  -2   4      102.09       92.15      4.21 o 
   1  -2   4      494.87      486.11     13.48 o 
   2  -2   4     3399.15     3371.75     50.45 o 
   3  -2   4      872.45     1037.31     22.31 o 
   4  -2   4      181.66      205.82     10.13 o 
   5  -2   4      141.77      150.38     11.09 o 
   6  -2   4       13.22       32.65     13.07 o 
   7  -2   4        1.88       17.86     15.61 o 
   8  -2   4        9.39       -8.56     17.80 o 
  -8  -1   4        0.02       -7.05     13.21 o 
  -7  -1   4       17.97       10.61     12.80 o 
  -6  -1   4        4.78      -14.24     14.24 o 
  -5  -1   4        2.76        0.21      7.12 o 
  -4  -1   4       75.38       67.28      7.19 o 
  -3  -1   4      564.72      591.38     16.08 o 
  -2  -1   4     4412.30     4471.83     56.19 o 
  -1  -1   4      646.12      650.45     16.56 o 
   0  -1   4       50.89       43.77      3.73 o 
   1  -1   4      464.10      436.35     12.73 o 
   2  -1   4     1281.23     1022.46     21.36 o 
   3  -1   4      282.30      249.35     10.54 o 
   4  -1   4      319.93      327.65     12.87 o 
   5  -1   4       23.15       14.65      6.91 o 
   6  -1   4      984.00      958.80     59.27 o 
   7  -1   4       55.78       26.22     17.80 o 
   8  -1   4       91.31       85.49     23.61 o 
  -8   0   4      111.58      144.90     25.19 o 
  -7   0   4       63.56       59.96     19.78 o 
  -6   0   4      114.08       89.60     18.69 o 
  -5   0   4        2.93       -2.67      6.91 o 
  -4   0   4       18.50       17.04      5.89 o 
  -3   0   4      947.94     1030.19     23.82 o 
  -2   0   4       57.47       60.51      6.09 o 
  -1   0   4        4.11       -0.21      4.79 o 
   0   0   4      149.52      157.67      9.38 o 
   1   0   4     1828.52     2008.64     35.25 o 
   2   0   4     2242.51     2375.31     41.48 o 
   3   0   4      231.66      283.78     11.02 o 
   4   0   4       22.37       19.99      5.75 o 
   5   0   4       10.64        9.17      7.19 o 
   6   0   4      649.76      679.81     38.33 o 
   7   0   4        0.21        5.20     14.17 o 
   8   0   4       12.92       -3.83     17.25 o 
  -8   1   4        9.61       11.02     15.74 o 
  -7   1   4        2.65       11.16     14.51 o 
  -6   1   4        6.31        6.84     11.98 o 
  -5   1   4      958.09      989.33     29.77 o 
  -4   1   4     1658.09     1668.66     33.20 o 
  -3   1   4     2343.51     2254.02     43.94 o 
  -2   1   4      468.46      701.17     17.73 o 
  -1   1   4     4354.76     4685.79     51.88 o 
   0   1   4      149.67      133.02      4.96 o 
   1   1   4      187.22      178.44      7.94 o 
   2   1   4      919.04      873.38     19.10 o 
   3   1   4        1.10        0.82      5.00 o 
   4   1   4     2076.54     2129.10     40.32 o 
   5   1   4        6.39        9.65      7.12 o 
   6   1   4        0.81       22.11     13.00 o 
   7   1   4       49.18       90.55     19.17 o 
  -8   2   4       66.37       74.95     22.04 o 
  -7   2   4       71.70       73.79     19.51 o 
  -6   2   4      189.98      152.36     23.00 o 
  -5   2   4       55.08       44.56      8.35 o 
  -4   2   4      304.05      292.13     12.46 o 
  -3   2   4       26.45       11.98      5.41 o 
  -2   2   4     2585.11     2246.69     40.79 o 
  -1   2   4       29.07        9.65      5.13 o 
   0   2   4     1031.29      895.22     13.53 o 
   1   2   4     1465.86     1642.93     30.66 o 
   2   2   4      514.94      617.39     17.32 o 
   3   2   4       42.68       65.23      6.71 o 
   4   2   4        8.45        5.68      5.68 o 
   5   2   4      525.14      577.96     21.36 o 
   6   2   4       16.39       34.50     16.56 o 
   7   2   4       63.13       30.60     20.47 o 
  -8   3   4       22.48       28.34     18.75 o 
  -7   3   4      185.83      163.18     26.90 o 
  -6   3   4       15.93        7.67     13.07 o 
  -5   3   4      439.43      491.24     18.28 o 
  -4   3   4      159.14      216.36     10.34 o 
  -3   3   4     4627.77     4434.46     64.07 o 
  -2   3   4      228.13      285.97     10.34 o 
  -1   3   4     1071.82      995.83     21.90 o 
   0   3   4     2295.78     2244.09     28.82 o 
   1   3   4     4645.77     4906.05     64.34 o 
   2   3   4      602.90      550.31     15.95 o 
   3   3   4       48.71       57.63      7.46 o 
   4   3   4      120.96      101.85      9.86 o 
   5   3   4       19.40       31.07      8.15 o 
   6   3   4       10.19       25.87     15.33 o 
   7   3   4       21.89       26.08     17.25 o 
  -8   4   4       27.51       16.36     17.32 o 
  -7   4   4      164.03      155.44     25.19 o 
  -6   4   4        0.13      -11.70     11.70 o 
  -5   4   4       15.47       11.23      6.91 o 
  -4   4   4      164.03      136.96      9.58 o 
  -3   4   4       54.56       41.75      6.84 o 
  -2   4   4      954.62      840.53     20.40 o 
  -1   4   4        1.06       -4.79      4.93 o 
   0   4   4      112.43       87.74      4.94 o 
   1   4   4      867.71      987.96     22.93 o 
   2   4   4        6.50        8.21      5.48 o 
   3   4   4       39.03       35.93      6.71 o 
   4   4   4       23.02       28.13      7.46 o 
   5   4   4      598.11      596.51     38.40 o 
   6   4   4        4.71       13.14     16.02 o 
  -8   5   4       55.84       42.64     21.90 o 
  -7   5   4       34.53       45.59     14.37 o 
  -6   5   4        9.12      -13.89     13.89 o 
  -5   5   4      429.30      477.14     17.80 o 
  -4   5   4      101.42       81.86      8.42 o 
  -3   5   4     1349.33     1383.86     31.28 o 
  -2   5   4      424.63      437.24     14.24 o 
  -1   5   4      178.04      167.97      9.38 o 
   0   5   4     1049.30     1150.62     19.29 o 
   1   5   4      150.23      156.61      9.31 o 
   2   5   4      125.49      143.81      9.31 o 
   3   5   4      255.99      300.21     13.69 o 
   4   5   4      325.15      333.34     15.54 o 
   5   5   4      156.07      125.94     23.96 o 
   6   5   4        6.53       -4.38     17.25 o 
  -8   6   4        1.71      -14.31     14.78 o 
  -7   6   4       68.18       63.24     21.49 o 
  -6   6   4      161.28      191.58     22.93 o 
  -5   6   4      117.55      125.39     10.88 o 
  -4   6   4      130.51      119.92      9.86 o 
  -3   6   4      498.31      498.77     16.97 o 
  -2   6   4      188.20      206.57     10.68 o 
  -1   6   4       13.26       12.59      6.16 o 
   0   6   4       21.21       12.13      4.10 o 
   1   6   4      261.71      272.49     12.25 o 
   2   6   4       10.77        9.45      6.43 o 
   3   6   4      109.59      108.69     10.75 o 
   4   6   4        9.21        9.03      7.60 o 
   5   6   4      177.33      166.87     26.01 o 
  -8   7   4       10.31       19.51     16.02 o 
  -7   7   4       75.55      109.51     21.01 o 
  -6   7   4       59.55       83.03     17.32 o 
  -5   7   4      199.60      162.83     13.07 o 
  -4   7   4      458.64      479.47     18.00 o 
  -3   7   4        9.13       -0.34      6.71 o 
  -2   7   4      340.74      317.73     14.31 o 
  -1   7   4        6.67        2.53      6.37 o 
   0   7   4       43.02       55.17      5.69 o 
   1   7   4      528.06      525.94     18.89 o 
   2   7   4        0.15       -3.83      6.98 o 
   3   7   4      445.94      449.56     18.82 o 
   4   7   4       18.07       19.37      8.56 o 
   5   7   4      200.65      198.63     28.13 o 
  -7   8   4        7.70        4.52     15.40 o 
  -6   8   4       52.36       68.38     16.08 o 
  -5   8   4      219.65      195.69     14.99 o 
  -4   8   4       51.14       47.50      9.31 o 
  -3   8   4       29.14       20.88      7.73 o 
  -2   8   4      129.05      125.53     10.61 o 
  -1   8   4        6.21       13.69      7.12 o 
   0   8   4      954.17      967.40     18.99 o 
   1   8   4       10.87       24.50      8.21 o 
   2   8   4      389.39      369.20     17.32 o 
   3   8   4        6.00       -6.91      7.94 o 
   4   8   4       45.94       49.97     10.81 o 
  -7   9   4       29.34       23.41     17.52 o 
  -6   9   4      406.63      459.41     36.62 o 
  -5   9   4       64.14       84.53     11.29 o 
  -4   9   4      261.29      288.85     15.33 o 
  -3   9   4       45.89       47.84      9.17 o 
  -2   9   4      275.46      275.63     14.92 o 
  -1   9   4      149.77      151.06     12.66 o 
   0   9   4      276.67      296.49     19.44 o 
   1   9   4       28.44       39.84      9.45 o 
   2   9   4       24.47       15.33      8.35 o 
   3   9   4       91.74      120.53     12.39 o 
  -6  10   4        3.29       -6.50     14.44 o 
  -5  10   4       19.86       18.14      9.24 o 
  -4  10   4        5.44       17.73      7.73 o 
  -3  10   4       28.76       10.75      8.76 o 
  -2  10   4      383.75      439.50     18.75 o 
  -1  10   4      704.42      806.78     26.69 o 
   0  10   4       88.48       86.94      8.12 o 
   1  10   4        6.90        4.59      8.35 o 
   2  10   4       36.92       39.29     10.40 o 
  -5  11   4       55.76       37.10     11.23 o 
  -4  11   4       54.92       40.79     11.64 o 
  -3  11   4        0.13        7.05      8.42 o 
  -2  11   4        0.01       -0.27      7.73 o 
  -1  11   4      238.45      238.88     16.97 o 
   0  11   4        0.72        8.16      5.47 o 
   1  11   4        1.31       -7.53      8.56 o 
  -4  12   4        0.51       10.54      9.10 o 
  -3  12   4       99.45      104.04     13.83 o 
  -2  12   4       24.42       26.08     10.61 o 
  -1  12   4       10.00        8.08      9.10 o 
   1 -12   5       49.74       32.38     10.81 o 
   2 -12   5       74.33      113.14     12.05 o 
   3 -12   5       19.44       28.06      9.65 o 
  -1 -11   5       37.28       56.61     10.34 o 
   0 -11   5        1.37       14.05      5.65 o 
   1 -11   5      135.47      119.58     12.53 o 
   2 -11   5       25.22       20.60      8.56 o 
   3 -11   5       71.66       57.91     10.88 o 
   4 -11   5        7.61       -1.30      8.21 o 
   5 -11   5       61.37       79.47     11.50 o 
  -2 -10   5       64.76       51.34     11.98 o 
  -1 -10   5       31.02       33.54      9.92 o 
   0 -10   5       60.92       73.87     15.02 o 
   1 -10   5      182.73      156.26     13.76 o 
   2 -10   5       41.64       27.38      8.90 o 
   3 -10   5       53.38       44.97      9.17 o 
   4 -10   5        7.26       -8.28      8.56 o 
   5 -10   5       10.20       10.40      8.35 o 
   6 -10   5       16.89       -2.53     16.29 o 
  -4  -9   5      142.47      113.96     14.37 o 
  -3  -9   5       49.97       39.29     10.20 o 
  -2  -9   5       54.08       54.42      9.38 o 
  -1  -9   5       50.12       43.87      9.92 o 
   0  -9   5       18.33       17.87      8.45 o 
   1  -9   5       12.30       16.43      7.26 o 
   2  -9   5        0.78       -2.05      7.39 o 
   3  -9   5       99.91      143.81     11.84 o 
   4  -9   5       38.48        5.48      8.35 o 
   5  -9   5        3.11       11.70      7.80 o 
   6  -9   5       34.46       44.56     15.95 o 
  -4  -8   5       10.00        2.46      9.51 o 
  -3  -8   5       53.07       54.83     10.61 o 
  -2  -8   5       19.01       25.60      8.01 o 
  -1  -8   5       99.30       82.20     10.40 o 
   0  -8   5       70.57       73.09      5.94 o 
   1  -8   5      115.95      115.81     10.34 o 
   2  -8   5       50.21       58.59      8.62 o 
   3  -8   5      148.09      141.68     11.29 o 
   4  -8   5      366.68      393.77     16.91 o 
   5  -8   5       41.52       25.26      8.08 o 
   6  -8   5      124.97      141.62     22.79 o 
   7  -8   5       26.64       57.22     18.14 o 
  -5  -7   5       42.68       43.81     19.78 o 
  -4  -7   5      293.82      321.63     16.77 o 
  -3  -7   5      111.93       99.11     11.57 o 
  -2  -7   5      634.51      660.85     21.36 o 
  -1  -7   5       13.42        8.15      6.50 o 
   0  -7   5       15.58       24.05      4.61 o 
   1  -7   5      683.36      723.14     21.90 o 
   2  -7   5      192.66      160.17     11.02 o 
   3  -7   5      344.64      360.71     14.78 o 
   4  -7   5       68.98       98.02      9.58 o 
   5  -7   5       39.41       58.32      8.90 o 
   6  -7   5       67.35       33.47     16.22 o 
   7  -7   5        0.00        0.34     14.10 o 
  -6  -6   5       10.23       26.08     17.18 o 
  -5  -6   5       59.75       83.50     21.36 o 
  -4  -6   5      193.04      183.44     13.55 o 
  -3  -6   5      103.18      121.08     11.36 o 
  -2  -6   5      144.26      156.95     10.54 o 
  -1  -6   5       87.10       86.04      8.97 o 
   0  -6   5      123.04      127.84      6.38 o 
   1  -6   5      175.36      194.18     10.54 o 
   2  -6   5        0.68        3.42      5.82 o 
   3  -6   5        7.80       15.40      6.37 o 
   4  -6   5      710.76      770.85     23.41 o 
   5  -6   5      117.61      114.99     10.47 o 
   6  -6   5      318.25      384.33     31.55 o 
   7  -6   5       41.83       21.15     16.77 o 
  -6  -5   5       35.26       23.75     17.66 o 
  -5  -5   5       31.69       11.02     15.67 o 
  -4  -5   5      968.92     1076.19     29.16 o 
  -3  -5   5        7.53        4.24      6.57 o 
  -2  -5   5       62.93       72.21      7.94 o 
  -1  -5   5      944.47      950.86     24.44 o 
   0  -5   5       40.12       42.15      5.72 o 
   1  -5   5     1792.31     1833.96     39.22 o 
   2  -5   5      358.31      336.42     12.87 o 
   3  -5   5      736.77      825.06     21.42 o 
   4  -5   5       12.92       21.90      6.09 o 
   5  -5   5       19.59       10.06      6.57 o 
   6  -5   5       10.00        6.37     12.05 o 
   7  -5   5        7.44       34.77     15.13 o 
   8  -5   5        0.47       -6.57     14.37 o 
  -7  -4   5       10.08        1.71     15.54 o 
  -6  -4   5      216.03      158.52     26.08 o 
  -5  -4   5      115.79      109.99     23.00 o 
  -4  -4   5      352.36      364.27     14.85 o 
  -3  -4   5       34.77       43.26      7.05 o 
  -2  -4   5       66.22       59.21      7.12 o 
  -1  -4   5      375.82      509.59     15.88 o 
   0  -4   5      391.67      439.81      9.82 o 
   1  -4   5        2.51       11.09      5.00 o 
   2  -4   5      743.38      734.43     19.85 o 
   3  -4   5       77.01       91.86      7.60 o 
   4  -4   5      818.44      935.60     23.27 o 
   5  -4   5        0.25        3.56      6.09 o 
   6  -4   5      135.18      169.41     20.94 o 
   7  -4   5        8.69       10.40     13.76 o 
   8  -4   5       75.09       45.79     23.27 o 
  -7  -3   5       22.59       31.14     16.56 o 
  -6  -3   5      271.44      281.38     29.57 o 
  -5  -3   5      150.45      141.96     12.53 o 
  -4  -3   5        9.56       19.99      6.78 o 
  -3  -3   5      506.78      576.66     17.04 o 
  -2  -3   5      114.57      150.45      8.42 o 
  -1  -3   5     1562.53     1772.56     34.91 o 
   0  -3   5     2159.45     2201.89     29.83 o 
   1  -3   5        0.50        0.00      4.59 o 
   2  -3   5      273.22      246.48     10.34 o 
   3  -3   5       32.88       27.10      5.82 o 
   4  -3   5     1960.56     1985.23     39.01 o 
   5  -3   5       30.39       42.16      7.87 o 
   6  -3   5       10.02       12.46     11.50 o 
   7  -3   5       50.71       54.62     18.14 o 
   8  -3   5      116.10      114.79     26.49 o 
  -7  -2   5      226.59      216.02     30.05 o 
  -6  -2   5      406.31      365.16     33.33 o 
  -5  -2   5      178.56      192.40     12.94 o 
  -4  -2   5      109.96       93.36      8.56 o 
  -3  -2   5      117.77      112.05      8.28 o 
  -2  -2   5      120.92      134.29      7.73 o 
  -1  -2   5      751.50      653.73     17.25 o 
   0  -2   5      469.96      445.67     13.24 o 
   1  -2   5      121.49      119.44      7.26 o 
   2  -2   5       15.28        5.61      5.41 o 
   3  -2   5      176.23      233.54      9.99 o 
   4  -2   5      149.11      158.59      9.38 o 
   5  -2   5      143.58      148.94     11.09 o 
   6  -2   5      295.67      349.56     29.16 o 
   7  -2   5      397.29      481.32     34.36 o 
   8  -2   5       22.72        9.65     16.15 o 
  -8  -1   5      103.47       95.14     25.46 o 
  -7  -1   5      162.17      123.55     25.87 o 
  -6  -1   5       61.40       47.02     18.14 o 
  -5  -1   5      558.76      615.06     23.00 o 
  -4  -1   5      151.90      166.74     10.06 o 
  -3  -1   5      216.38      220.47     10.75 o 
  -2  -1   5       16.13       20.53      5.41 o 
  -1  -1   5      705.79      745.86     17.25 o 
   0  -1   5      491.21      410.50      8.32 o 
   1  -1   5     3554.92     3594.20     51.54 o 
   2  -1   5     1500.71     1397.61     29.91 o 
   3  -1   5       60.84       91.51      7.19 o 
   4  -1   5     1080.34     1066.95     26.35 o 
   5  -1   5        0.19       -6.84      6.84 o 
   6  -1   5      192.26      178.99     26.01 o 
   7  -1   5       37.52       28.34     15.20 o 
   8  -1   5        4.27       33.06     14.92 o 
  -8   0   5       11.93       46.54     18.62 o 
  -7   0   5       16.21       26.22     15.54 o 
  -6   0   5       62.27       38.47     16.02 o 
  -5   0   5      198.41      205.13     12.73 o 
  -4   0   5      329.89      335.12     13.76 o 
  -3   0   5       82.96      103.42      7.60 o 
  -2   0   5      724.31      825.33     18.69 o 
  -1   0   5     1064.54      914.72     20.53 o 
   0   0   5      328.22      329.50      7.70 o 
   1   0   5      814.00      812.94     19.85 o 
   2   0   5       55.02       46.27      5.82 o 
   3   0   5      604.15      556.68     16.77 o 
   4   0   5       17.95       19.99      6.16 o 
   5   0   5      207.14      188.09     13.55 o 
   6   0   5     1176.47     1101.03     61.94 o 
   7   0   5        3.60       24.98     13.89 o 
  -8   1   5        1.84      -12.80     17.93 o 
  -7   1   5      244.82      252.57     26.56 o 
  -6   1   5      101.12       59.75     17.73 o 
  -5   1   5      647.08      641.55     22.93 o 
  -4   1   5      436.96      422.93     14.92 o 
  -3   1   5     3259.61     3116.38     54.55 o 
  -2   1   5     2446.88     2054.36     40.25 o 
  -1   1   5      175.55      155.03      8.28 o 
   0   1   5      472.12      392.47      8.23 o 
   1   1   5       56.43       42.71      5.75 o 
   2   1   5       32.66       25.46      5.20 o 
   3   1   5      540.75      564.21     17.18 o 
   4   1   5     2190.95     2231.23     42.64 o 
   5   1   5       60.78       64.34      9.58 o 
   6   1   5       37.94       57.50     18.21 o 
   7   1   5      105.81       73.72     20.67 o 
  -8   2   5        5.27      -13.55     15.33 o 
  -7   2   5       54.31       83.50     18.07 o 
  -6   2   5        0.36       -1.23     11.23 o 
  -5   2   5       22.02       24.02      7.39 o 
  -4   2   5     1078.86     1095.83     25.67 o 
  -3   2   5       27.86       14.51      5.82 o 
  -2   2   5      116.31      155.65      8.21 o 
  -1   2   5       59.86       61.47      5.95 o 
   0   2   5      293.63      302.72      7.21 o 
   1   2   5     1512.77     1499.60     31.28 o 
   2   2   5      682.16      698.57     17.59 o 
   3   2   5      560.70      492.13     15.88 o 
   4   2   5       47.90       52.22      7.80 o 
   5   2   5      313.11      340.18     16.43 o 
   6   2   5       27.90       37.51     16.50 o 
   7   2   5       27.85       32.92     19.10 o 
  -8   3   5        0.46       26.63     16.70 o 
  -7   3   5      422.08      444.22     36.82 o 
  -6   3   5        8.03        8.42     13.83 o 
  -5   3   5       53.90       43.60      9.03 o 
  -4   3   5       44.91       44.29      8.28 o 
  -3   3   5      804.44      763.73     20.60 o 
  -2   3   5      112.93       86.72      7.26 o 
  -1   3   5      154.76      193.70      9.31 o 
   0   3   5      833.91      784.95     13.29 o 
   1   3   5       83.14      101.44      7.32 o 
   2   3   5       89.33      101.99      7.53 o 
   3   3   5      136.43      118.14      9.24 o 
   4   3   5        3.65       15.54      6.71 o 
   5   3   5      130.84      134.63     12.59 o 
   6   3   5       69.08       39.49     16.29 o 
  -8   4   5       42.03       64.34     19.44 o 
  -7   4   5        0.03       13.89     15.54 o 
  -6   4   5      125.42      109.45     19.85 o 
  -5   4   5      126.27      112.25     10.75 o 
  -4   4   5       64.61       63.38      8.15 o 
  -3   4   5      312.70      325.12     12.94 o 
  -2   4   5      276.01      284.33     11.77 o 
  -1   4   5      222.54      213.83      9.79 o 
   0   4   5        7.60        5.72      8.35 o 
   1   4   5      118.84      127.17      8.49 o 
   2   4   5       60.16       72.55      7.12 o 
   3   4   5      719.54      710.20     22.11 o 
   4   4   5       91.85      117.04     10.61 o 
   5   4   5      287.51      320.40     28.13 o 
   6   4   5       19.11       21.01     15.67 o 
  -8   5   5        1.29        3.08     15.74 o 
  -7   5   5        3.26       -9.51     13.48 o 
  -6   5   5        3.64       15.06     12.87 o 
  -5   5   5        1.74        9.03      6.84 o 
  -4   5   5       52.29       57.15      8.28 o 
  -3   5   5       44.70       47.09      7.26 o 
  -2   5   5      922.25      857.23     22.86 o 
  -1   5   5      371.66      402.33     14.17 o 
   0   5   5        0.54        5.42      3.77 o 
   1   5   5       19.53       18.69      5.61 o 
   2   5   5       63.74       54.69      7.46 o 
   3   5   5      111.99      132.99      9.86 o 
   4   5   5        6.11        8.69      7.32 o 
   5   5   5       19.78        7.80     13.14 o 
   6   5   5       12.27       20.53     16.36 o 
  -8   6   5        2.81       19.10     16.15 o 
  -7   6   5        1.81       21.90     14.37 o 
  -6   6   5      237.00      213.14     27.24 o 
  -5   6   5       40.17       31.35      8.69 o 
  -4   6   5      325.82      332.45     14.51 o 
  -3   6   5        0.22       -6.02      6.02 o 
  -2   6   5      720.99      718.48     20.67 o 
  -1   6   5       46.12       54.62      7.39 o 
   0   6   5        1.10        0.96      3.95 o 
   1   6   5      305.29      317.18     13.42 o 
   2   6   5        1.00        3.70      6.37 o 
   3   6   5       71.02       90.83     10.47 o 
   4   6   5       20.47       20.33      8.28 o 
   5   6   5       18.78        4.18     15.47 o 
  -8   7   5        7.88        6.30     15.88 o 
  -7   7   5        3.97       18.07     14.78 o 
  -6   7   5        9.74       -4.65     13.35 o 
  -5   7   5      290.58      297.95     15.13 o 
  -4   7   5       13.31        4.24      7.80 o 
  -3   7   5       20.35        5.68      7.26 o 
  -2   7   5        0.23       -6.64      6.64 o 
  -1   7   5      213.16      206.98     11.98 o 
   0   7   5      157.28      181.35      7.96 o 
   1   7   5       24.96       19.44      7.94 o 
   2   7   5       80.90       78.44      9.31 o 
   3   7   5      245.96      291.51     15.13 o 
   4   7   5       25.66       43.74      9.79 o 
  -7   8   5        3.83       18.89     15.20 o 
  -6   8   5       16.34       47.02     16.56 o 
  -5   8   5        2.48       13.83      7.19 o 
  -4   8   5      265.79      324.64     15.74 o 
  -3   8   5      155.78      170.77     11.77 o 
  -2   8   5      658.50      669.55     21.83 o 
  -1   8   5       18.19       16.02      7.60 o 
   0   8   5      114.29       87.90      7.45 o 
   1   8   5      183.86      166.12     12.87 o 
   2   8   5       42.56       32.10      8.83 o 
   3   8   5        4.88        3.63      8.15 o 
   4   8   5       14.98       10.54      9.10 o 
  -7   9   5       28.59       34.09     18.69 o 
  -6   9   5        0.01       -0.68     16.63 o 
  -5   9   5       11.07        4.86      9.31 o 
  -4   9   5       60.53       57.02     10.27 o 
  -3   9   5       18.30       20.47      7.87 o 
  -2   9   5      120.78      111.98     11.29 o 
  -1   9   5       31.62       37.37      9.72 o 
   0   9   5      420.35      408.97     18.96 o 
   1   9   5      134.93      138.33     12.94 o 
   2   9   5        0.62        6.37      8.08 o 
   3   9   5        7.90       18.21      9.17 o 
  -6  10   5       55.10       49.97     21.56 o 
  -5  10   5       17.20        0.07      8.97 o 
  -4  10   5      101.22       83.85     11.64 o 
  -3  10   5      271.86      227.93     16.29 o 
  -2  10   5      259.33      287.82     16.56 o 
  -1  10   5       28.72       27.72      9.86 o 
   0  10   5      222.46      210.51     10.30 o 
   1  10   5        1.58       -5.41      8.28 o 
   2  10   5       51.23       77.41     11.77 o 
  -5  11   5        4.98       15.54      9.72 o 
  -4  11   5      108.37      101.03     13.89 o 
  -3  11   5        0.78        3.29      8.15 o 
  -2  11   5        0.04        7.46      8.83 o 
  -1  11   5       31.54       27.31     10.06 o 
   0  11   5        2.47        6.78      6.12 o 
  -1 -11   6       18.94        6.84     10.06 o 
   0 -11   6        2.94        6.80      5.62 o 
   1 -11   6       65.67       74.81     11.29 o 
   2 -11   6        5.73        8.28      8.69 o 
   3 -11   6       67.97       72.01     11.09 o 
   4 -11   6        8.05       16.29      9.03 o 
  -2 -10   6       80.21       93.16     12.25 o 
  -1 -10   6      110.62      110.47     12.59 o 
   0 -10   6       39.14       37.56      6.53 o 
   1 -10   6        6.06       -1.16      7.46 o 
   2 -10   6        2.30        8.15      7.87 o 
   3 -10   6       15.39       -5.61      8.35 o 
   4 -10   6       81.37       69.34     10.34 o 
   5 -10   6        7.73       -6.57      8.01 o 
  -3  -9   6        2.02        8.69      8.35 o 
  -2  -9   6       45.26       39.15      9.45 o 
  -1  -9   6       37.65       39.56      9.51 o 
   0  -9   6       69.08       54.38     10.30 o 
   1  -9   6       82.65       80.29     10.34 o 
   2  -9   6       36.01       36.21      9.17 o 
   3  -9   6     1616.58     1612.81     41.07 o 
   4  -9   6       20.59       10.20      7.80 o 
   5  -9   6       69.70       64.34     10.54 o 
   6  -9   6       14.50       32.51     16.02 o 
  -4  -8   6        1.00       -0.75      8.83 o 
  -3  -8   6      282.76      301.30     17.11 o 
  -2  -8   6       59.55       63.66      9.79 o 
  -1  -8   6      138.78      125.53     11.09 o 
   0  -8   6        4.46        7.13      4.73 o 
   1  -8   6       23.19       14.99      7.32 o 
   2  -8   6       16.00       14.85      7.67 o 
   3  -8   6      394.00      355.17     15.61 o 
   4  -8   6      842.63      991.18     29.71 o 
   5  -8   6        0.32        9.24      7.46 o 
   6  -8   6       61.01       50.92     17.32 o 
  -5  -7   6       31.48       13.35     18.07 o 
  -4  -7   6      311.58      265.44     17.32 o 
  -3  -7   6       25.47       15.06      8.56 o 
  -2  -7   6      256.69      241.34     13.96 o 
  -1  -7   6      116.70      119.30     10.75 o 
   0  -7   6        3.46        7.81      4.17 o 
   1  -7   6      138.97      125.53     10.40 o 
   2  -7   6      290.92      287.48     13.55 o 
   3  -7   6      105.12      101.64     10.54 o 
   4  -7   6       13.88       22.31      6.91 o 
   5  -7   6        0.05       -6.98      6.98 o 
   6  -7   6        9.59       22.31     14.37 o 
   7  -7   6       24.67       16.02     17.39 o 
  -5  -6   6       68.75       97.81     20.81 o 
  -4  -6   6        0.20       21.97      8.01 o 
  -3  -6   6      367.93      381.59     18.00 o 
  -2  -6   6       84.10      115.95      9.38 o 
  -1  -6   6      240.64      215.68     12.12 o 
   0  -6   6      256.76      247.54      8.34 o 
   1  -6   6       11.35        7.46      5.95 o 
   2  -6   6     1967.75     1972.50     40.93 o 
   3  -6   6      133.75      110.47      9.10 o 
   4  -6   6     1131.00     1181.39     29.02 o 
   5  -6   6        9.60        6.71      7.80 o 
   6  -6   6       98.24      112.87     20.88 o 
   7  -6   6       83.75       64.13     20.26 o 
  -6  -5   6      133.46      160.51     26.22 o 
  -5  -5   6       61.46       61.12     19.23 o 
  -4  -5   6       41.08       61.33      9.31 o 
  -3  -5   6       10.78        9.58      6.98 o 
  -2  -5   6     1262.42     1276.87     30.39 o 
  -1  -5   6      659.94      669.48     20.05 o 
   0  -5   6      106.27       99.20     11.57 o 
   1  -5   6       77.01       75.98      7.60 o 
   2  -5   6      251.56      215.88     10.61 o 
   3  -5   6        5.72        6.84      5.61 o 
   4  -5   6       79.38       98.97      9.45 o 
   5  -5   6       91.73       91.10     10.06 o 
   6  -5   6      176.32      155.78     23.00 o 
   7  -5   6       19.41       31.21     15.61 o 
  -6  -4   6        0.00       15.33     15.95 o 
  -5  -4   6      451.85      468.45     34.50 o 
  -4  -4   6       31.65       16.43      8.21 o 
  -3  -4   6      774.84      815.61     23.20 o 
  -2  -4   6       70.09       48.80      6.91 o 
  -1  -4   6        1.39       -3.35      5.27 o 
   0  -4   6      378.24      387.16     25.29 o 
   1  -4   6       52.74       80.90      7.05 o 
   2  -4   6      241.91      235.73     10.95 o 
   3  -4   6      724.96      696.92     20.12 o 
   4  -4   6      144.72      154.76     10.40 o 
   5  -4   6        0.34       -6.30      6.30 o 
   6  -4   6       24.86       15.88     14.03 o 
   7  -4   6        0.08      -14.24     14.51 o 
  -7  -3   6        1.57       -4.72     15.06 o 
  -6  -3   6       54.78       71.73     19.30 o 
  -5  -3   6        0.47        2.19      8.76 o 
  -4  -3   6       95.58      114.99     10.06 o 
  -3  -3   6       76.76       87.00      8.69 o 
  -2  -3   6      884.15      845.80     22.25 o 
  -1  -3   6       17.32       28.47      6.02 o 
   0  -3   6      281.13      262.96      7.62 o 
   1  -3   6      104.42      152.29      8.15 o 
   2  -3   6     4504.54     4829.60     70.71 o 
   3  -3   6       43.81       40.25      6.23 o 
   4  -3   6        4.09       -5.07      5.07 o 
   5  -3   6      192.26      213.90     13.07 o 
   6  -3   6       39.78       52.70     14.78 o 
   7  -3   6       32.10       41.89     17.80 o 
  -7  -2   6       49.63        0.21     19.03 o 
  -6  -2   6      138.37      105.27     22.79 o 
  -5  -2   6      279.41      329.02     16.56 o 
  -4  -2   6      120.52      113.48      9.38 o 
  -3  -2   6      657.05      709.24     20.12 o 
  -2  -2   6      330.74      349.83     12.46 o 
  -1  -2   6      773.86      890.83     21.15 o 
   0  -2   6      602.75      574.26     11.71 o 
   1  -2   6        5.60       14.10      5.00 o 
   2  -2   6      218.90      226.01     10.40 o 
   3  -2   6      742.19      739.63     19.58 o 
   4  -2   6      169.88      220.47     10.75 o 
   5  -2   6       97.43      110.20     11.02 o 
   6  -2   6        1.53       -3.76     13.00 o 
   7  -2   6      276.85      310.34     32.79 o 
  -7  -1   6       17.60       28.13     19.10 o 
  -6  -1   6       31.05       13.89     16.50 o 
  -5  -1   6       76.11       98.02     10.95 o 
  -4  -1   6       53.09       51.95      8.15 o 
  -3  -1   6     1785.15     1961.48     41.34 o 
  -2  -1   6       60.52       39.77      6.23 o 
  -1  -1   6      174.06      195.55      8.49 o 
   0  -1   6      276.11      246.35     11.70 o 
   1  -1   6      396.31      452.09     13.96 o 
   2  -1   6       88.53       72.69      6.78 o 
   3  -1   6       99.96      102.12      7.80 o 
   4  -1   6      221.67      236.21     11.70 o 
   5  -1   6      824.82      882.69     27.86 o 
   6  -1   6        2.09        9.10     15.33 o 
   7  -1   6       50.37       76.04     19.71 o 
  -8   0   6       30.35        8.83     17.59 o 
  -7   0   6      117.74      150.17     23.82 o 
  -6   0   6       34.16       15.74     16.29 o 
  -5   0   6      200.45      203.83     13.21 o 
  -4   0   6       17.14       16.15      6.57 o 
  -3   0   6     2157.30     2096.45     41.27 o 
  -2   0   6        7.83        2.40      5.07 o 
  -1   0   6      846.21      773.86     18.75 o 
   0   0   6      852.64      969.79     15.71 o 
   1   0   6       62.45       60.51      5.82 o 
   2   0   6       78.69       89.32      7.12 o 
   3   0   6      592.63      586.66     16.84 o 
   4   0   6      142.22      119.92      9.58 o 
   5   0   6      169.95      176.39     13.83 o 
   6   0   6        4.40       -9.92     16.36 o 
   7   0   6        6.52        7.94     16.02 o 
  -8   1   6       90.63       50.03     24.44 o 
  -7   1   6      219.23      216.70     28.20 o 
  -6   1   6       34.94       53.25     16.97 o 
  -5   1   6      193.41      266.05     14.31 o 
  -4   1   6     1310.67     1292.41     29.36 o 
  -3   1   6     2047.02     2133.96     41.62 o 
  -2   1   6     1782.70     1525.40     32.72 o 
  -1   1   6       45.23       34.29      5.54 o 
   0   1   6      255.41      336.39     24.85 o 
   1   1   6      104.57      133.06      7.73 o 
   2   1   6      281.61      281.04     11.50 o 
   3   1   6      226.38      198.63     10.47 o 
   4   1   6      161.32      178.10     11.09 o 
   5   1   6      655.83      742.17     25.12 o 
   6   1   6        0.07       25.26     14.78 o 
   7   1   6      169.61      180.84     25.74 o 
  -8   2   6        1.06        2.05     16.43 o 
  -7   2   6        3.23        7.80     16.43 o 
  -6   2   6       55.88       60.03     17.73 o 
  -5   2   6       46.10       44.56      8.42 o 
  -4   2   6     1792.57     1900.49     38.67 o 
  -3   2   6     1692.99     1631.15     32.99 o 
  -2   2   6       96.78      135.11      8.01 o 
  -1   2   6      242.72      262.63     10.75 o 
   0   2   6       43.81       40.75      3.85 o 
   1   2   6      280.14      246.48     11.02 o 
   2   2   6       70.06       83.57      7.39 o 
   3   2   6      570.43      569.07     17.86 o 
   4   2   6      217.21      203.90     12.32 o 
   5   2   6       97.12      144.83     12.12 o 
   6   2   6       98.09      114.44     19.10 o 
   7   2   6       13.76       11.84     12.80 o 
  -8   3   6       11.42       -7.80     18.00 o 
  -7   3   6       51.84       74.95     20.33 o 
  -6   3   6        1.22       11.57     13.35 o 
  -5   3   6       30.72       23.00      8.49 o 
  -4   3   6     1902.25     1898.78     38.95 o 
  -3   3   6       70.00       84.74      7.87 o 
  -2   3   6      495.66      422.66     13.69 o 
  -1   3   6      975.85      882.48     21.90 o 
   0   3   6      349.22      317.63      8.40 o 
   1   3   6      150.64      216.02      9.92 o 
   2   3   6      202.16      180.84      9.79 o 
   3   3   6      659.64      680.57     20.05 o 
   4   3   6       20.23       27.52      7.80 o 
   5   3   6      129.28      109.45     12.66 o 
   6   3   6        1.56      -15.88     15.88 o 
  -8   4   6       37.71       29.98     19.10 o 
  -7   4   6        0.00      -15.47     15.47 o 
  -6   4   6       87.15      116.50     21.42 o 
  -5   4   6        8.46       10.68      7.32 o 
  -4   4   6        7.28        0.14      6.71 o 
  -3   4   6        3.31        3.01      6.02 o 
  -2   4   6      609.98      585.22     17.45 o 
  -1   4   6      105.99      116.50      8.08 o 
   0   4   6     1045.96     1013.53     32.61 o 
   1   4   6      536.18      473.45     15.74 o 
   2   4   6      853.32      828.14     22.38 o 
   3   4   6      719.81      695.97     21.42 o 
   4   4   6       37.30       37.58      8.15 o 
   5   4   6       40.74       36.07     17.45 o 
   6   4   6        0.28       29.98     14.44 o 
  -8   5   6       10.70        8.35     16.43 o 
  -7   5   6        0.37       -5.27     15.47 o 
  -6   5   6       23.79       17.52     15.54 o 
  -5   5   6       14.18       12.05      7.94 o 
  -4   5   6      141.53      122.59     10.06 o 
  -3   5   6      180.35      197.54     11.36 o 
  -2   5   6      337.77      291.38     13.21 o 
  -1   5   6      150.27      152.70      9.72 o 
   0   5   6      185.42      184.07      7.23 o 
   1   5   6      330.46      347.78     14.58 o 
   2   5   6       25.02       23.48      7.26 o 
   3   5   6       71.84       44.01      8.69 o 
   4   5   6      140.99      134.16     11.64 o 
   5   5   6        1.26       -3.22     14.72 o 
  -8   6   6       31.89       41.68     22.86 o 
  -7   6   6        7.37        2.40     14.51 o 
  -6   6   6       38.72       69.40     17.39 o 
  -5   6   6       29.79       10.81      8.49 o 
  -4   6   6      878.25      960.44     26.42 o 
  -3   6   6       69.40       80.08      8.69 o 
  -2   6   6       84.49       88.36      8.90 o 
  -1   6   6      161.45      180.01     10.95 o 
   0   6   6        0.62        0.19      4.08 o 
   1   6   6       84.53      107.67      9.72 o 
   2   6   6       19.53       14.10      7.19 o 
   3   6   6      163.64      171.25     12.87 o 
   4   6   6        4.08        9.58      8.15 o 
   5   6   6       13.66        4.04     14.24 o 
  -7   7   6        0.61      -11.70     12.94 o 
  -6   7   6       36.46       32.92     15.47 o 
  -5   7   6      115.89      111.77     12.80 o 
  -4   7   6      161.12      146.75     11.29 o 
  -3   7   6      385.57      433.95     17.52 o 
  -2   7   6        2.04        1.78      6.37 o 
  -1   7   6      384.92      424.85     17.80 o 
   0   7   6        6.04        9.96      4.89 o 
   1   7   6      351.47      327.93     15.81 o 
   2   7   6       29.59       39.36      8.56 o 
   3   7   6        2.13        6.78      7.39 o 
   4   7   6      212.17      200.07     15.33 o 
  -7   8   6        5.07       -1.10     14.78 o 
  -6   8   6       44.49       41.82     19.23 o 
  -5   8   6       49.12       50.31      9.72 o 
  -4   8   6      125.32      149.62     12.18 o 
  -3   8   6       50.54       32.72      8.35 o 
  -2   8   6      175.75      153.87     12.46 o 
  -1   8   6       54.94       62.35      9.65 o 
   0   8   6        0.46        0.99      5.27 o 
   1   8   6       27.03       22.52      8.49 o 
   2   8   6        7.25       -4.18      7.94 o 
   3   8   6        0.17       -5.68      8.42 o 
  -6   9   6        5.31      -15.26     15.33 o 
  -5   9   6      126.20      148.67     13.48 o 
  -4   9   6        2.80        6.50      8.08 o 
  -3   9   6      114.28      143.33     12.53 o 
  -2   9   6        5.38        9.86      7.73 o 
  -1   9   6      125.78      111.29     12.32 o 
   0   9   6       28.43       10.83      6.34 o 
   1   9   6       48.55       48.87      9.45 o 
   2   9   6       56.05       54.76     10.88 o 
  -5  10   6       67.70       44.76     11.64 o 
  -4  10   6        7.76        7.80      8.49 o 
  -3  10   6       24.82        8.35      8.69 o 
  -2  10   6        0.01        4.31      8.28 o 
  -1  10   6       19.18       23.13      9.86 o 
   0  10   6       49.81       52.59      7.30 o 
   1  10   6       28.86       24.02      9.65 o 
  -5  11   6       17.65       11.84     10.06 o 
  -4  11   6        1.86        7.67      9.24 o 
  -3  11   6        2.77       -1.16      8.35 o 
  -2  11   6       13.88       27.45      9.51 o 
  -1  11   6       17.47       22.72     10.20 o 
   0  11   6        5.16       -4.78      6.26 o 
   0 -11   7        0.74       -2.70      5.76 o 
   1 -11   7        4.93       -2.12      7.53 o 
   2 -11   7        1.48       -1.64      7.87 o 
   3 -11   7       34.82       38.40     10.06 o 
  -2 -10   7        3.85        2.33      8.21 o 
  -1 -10   7       93.61       77.82     11.91 o 
   0 -10   7        7.55        1.92      9.82 o 
   1 -10   7        0.32       -6.71      8.01 o 
   2 -10   7       46.20       54.14      9.99 o 
   3 -10   7       17.17       27.72      9.24 o 
   4 -10   7       60.36       34.77     10.27 o 
   5 -10   7        0.05       -1.51      7.60 o 
  -3  -9   7       42.85       55.99     10.95 o 
  -2  -9   7       31.01       31.21      9.58 o 
  -1  -9   7       16.96       17.66      8.76 o 
   0  -9   7       16.81        8.70      5.12 o 
   1  -9   7        0.48        1.92      6.98 o 
   2  -9   7       30.30       30.39      8.90 o 
   3  -9   7        0.20       -6.91      7.73 o 
   4  -9   7        8.96        2.46      7.39 o 
   5  -9   7       22.17       29.16      9.17 o 
  -4  -8   7       68.47       62.90     12.53 o 
  -3  -8   7      177.99      189.05     14.58 o 
  -2  -8   7       26.56       18.82      8.21 o 
  -1  -8   7      118.46       94.73     10.95 o 
   0  -8   7      107.49      100.37     21.56 o 
   1  -8   7       55.32       44.49      9.10 o 
   2  -8   7      227.76      218.34     13.83 o 
   3  -8   7        0.21       18.48      7.19 o 
   4  -8   7      101.09      104.45     11.70 o 
   5  -8   7        2.25        7.73      7.87 o 
   6  -8   7       61.80       93.70     18.69 o 
  -4  -7   7       14.63       11.50      8.97 o 
  -3  -7   7        0.02        1.16      7.46 o 
  -2  -7   7        1.96       -7.26      7.26 o 
  -1  -7   7        2.93        2.40      6.57 o 
   0  -7   7      111.05      106.61      7.87 o 
   1  -7   7      202.98      225.67     12.59 o 
   2  -7   7      331.85      305.61     14.58 o 
   3  -7   7       13.39       19.23      6.78 o 
   4  -7   7        9.70        4.79      7.39 o 
   5  -7   7       14.76       13.14      7.53 o 
   6  -7   7      129.81      103.63     21.83 o 
  -5  -6   7        1.84       -3.90     16.02 o 
  -4  -6   7        2.08       -1.64      8.21 o 
  -3  -6   7      308.90      306.98     16.02 o 
  -2  -6   7        3.68       -1.16      6.64 o 
  -1  -6   7        0.08       -6.37      6.37 o 
   0  -6   7      131.38      119.42      9.31 o 
   1  -6   7        7.95        7.32      6.57 o 
   2  -6   7     1375.89     1389.54     32.85 o 
   3  -6   7      145.25      109.45     10.40 o 
   4  -6   7      377.18      353.80     15.61 o 
   5  -6   7        4.57        5.54      7.53 o 
   6  -6   7        2.73       -1.57     14.24 o 
   7  -6   7        2.09       20.47     14.92 o 
  -6  -5   7       96.23       84.26     23.61 o 
  -5  -5   7        0.00        8.21     15.06 o 
  -4  -5   7       50.20       56.74      9.72 o 
  -3  -5   7      153.41      139.97     11.50 o 
  -2  -5   7      641.49      608.15     21.01 o 
  -1  -5   7      303.66      345.31     14.65 o 
   0  -5   7        0.98       -3.73      3.73 o 
   1  -5   7        0.17        6.71      5.68 o 
   2  -5   7       86.08       77.48      8.21 o 
   3  -5   7      184.56      201.44     11.36 o 
   4  -5   7      129.97      114.31     10.40 o 
   5  -5   7      441.31      454.62     19.51 o 
   6  -5   7       47.71       71.53     16.08 o 
   7  -5   7      128.70      100.69     23.89 o 
  -6  -4   7        0.16       13.28     13.89 o 
  -5  -4   7      177.28      213.35     24.78 o 
  -4  -4   7        2.26        1.30      7.12 o 
  -3  -4   7      320.34      368.72     15.54 o 
  -2  -4   7       13.14       15.67      6.02 o 
  -1  -4   7       75.45       96.03      7.80 o 
   0  -4   7      440.12      420.76     20.57 o 
   1  -4   7      150.36      175.16      9.10 o 
   2  -4   7     1353.39     1322.53     29.36 o 
   3  -4   7       18.87       26.56      6.37 o 
   4  -4   7      147.31      148.19     10.40 o 
   5  -4   7       90.82       71.87      9.58 o 
   6  -4   7       28.98       43.33     14.58 o 
   7  -4   7        2.31      -13.42     14.65 o 
  -7  -3   7        3.64       -7.39     16.43 o 
  -6  -3   7       20.23       24.57     16.84 o 
  -5  -3   7      323.53      261.53     16.29 o 
  -4  -3   7      345.50      366.67     16.56 o 
  -3  -3   7      682.36      667.29     20.05 o 
  -2  -3   7      249.28      249.97     10.95 o 
  -1  -3   7      366.24      396.44     14.17 o 
   0  -3   7        5.13        8.17      3.46 o 
   1  -3   7      142.02      141.48      8.76 o 
   2  -3   7       14.32       19.10      5.61 o 
   3  -3   7      607.03      536.14     18.41 o 
   4  -3   7       33.80       40.86      6.57 o 
   5  -3   7      166.03      143.67     12.32 o 
   6  -3   7       23.70       23.61     14.31 o 
   7  -3   7       37.39       59.96     16.70 o 
  -7  -2   7       17.97       -3.22     14.99 o 
  -6  -2   7        9.87       24.57     13.89 o 
  -5  -2   7      121.41      138.19     12.25 o 
  -4  -2   7      134.03      124.30     10.40 o 
  -3  -2   7      574.14      593.36     19.30 o 
  -2  -2   7       63.16       71.25      7.12 o 
  -1  -2   7       21.06       24.23      5.34 o 
   0  -2   7        3.24        9.21      3.53 o 
   1  -2   7        1.14        2.05      4.65 o 
   2  -2   7      210.21      209.79     10.20 o 
   3  -2   7        4.64        7.46      5.41 o 
   4  -2   7        0.83       -5.48      5.48 o 
   5  -2   7      142.68      174.88     12.80 o 
   6  -2   7        5.58       12.59     13.69 o 
   7  -2   7        8.50       15.95     14.17 o 
  -7  -1   7       12.51      -11.64     14.24 o 
  -6  -1   7      198.96      216.98     26.08 o 
  -5  -1   7        1.44       33.20      8.21 o 
  -4  -1   7      251.72      283.10     13.21 o 
  -3  -1   7     1616.80     1596.45     35.25 o 
  -2  -1   7      672.14      592.00     17.52 o 
  -1  -1   7        7.55       20.12      5.95 o 
   0  -1   7     1114.94     1030.97     22.93 o 
   1  -1   7        3.52       39.43      5.54 o 
   2  -1   7     1419.85     1369.48     30.46 o 
   3  -1   7       60.31       69.34      6.98 o 
   4  -1   7       46.42       35.52      7.32 o 
   5  -1   7      738.78      723.34     25.26 o 
   6  -1   7       47.44       76.18     18.41 o 
   7  -1   7      234.85      204.04     29.23 o 
  -7   0   7        8.87        6.02     14.78 o 
  -6   0   7       65.49       62.15     17.39 o 
  -5   0   7        0.07        5.75      7.26 o 
  -4   0   7      270.53      252.77     12.66 o 
  -3   0   7       92.40      126.90      8.90 o 
  -2   0   7      226.12      240.04     11.02 o 
  -1   0   7      751.76      776.32     20.53 o 
   0   0   7      174.02      211.76      6.99 o 
   1   0   7       79.35       76.32      7.26 o 
   2   0   7      710.05      684.19     19.03 o 
   3   0   7      557.88      520.33     16.84 o 
   4   0   7       95.83       95.96      9.58 o 
   5   0   7      170.28      147.16     13.00 o 
   6   0   7       11.61       43.26     17.52 o 
   7   0   7      145.42      128.34     25.19 o 
  -8   1   7        2.37      -15.40     16.29 o 
  -7   1   7       76.04      150.58     23.34 o 
  -6   1   7      119.51      157.56     22.38 o 
  -5   1   7        3.33       -6.50      7.26 o 
  -4   1   7      447.13      419.78     16.15 o 
  -3   1   7      739.85      676.12     19.78 o 
  -2   1   7      729.05      641.14     17.73 o 
  -1   1   7       52.27      113.14      7.53 o 
   0   1   7     2204.63     2229.39     28.75 o 
   1   1   7       14.60       17.39      5.61 o 
   2   1   7       17.43       13.62      5.34 o 
   3   1   7      212.04      170.09     10.61 o 
   4   1   7     1132.17     1118.62     28.47 o 
   5   1   7      979.33     1018.49     32.17 o 
   6   1   7      195.10      178.17     26.28 o 
  -8   2   7       21.73      -15.33     17.73 o 
  -7   2   7        6.81       -0.89     13.89 o 
  -6   2   7       95.90       88.78     20.33 o 
  -5   2   7      305.29      266.81     14.99 o 
  -4   2   7     2141.57     2138.75     42.92 o 
  -3   2   7      530.75      568.04     18.14 o 
  -2   2   7      283.33      264.75     11.50 o 
  -1   2   7     1148.90     1136.97     25.39 o 
   0   2   7        1.93        1.66      3.56 o 
   1   2   7        5.79       20.47      5.54 o 
   2   2   7        2.59        8.08      5.34 o 
   3   2   7      129.74      138.60      9.92 o 
   4   2   7      732.03      665.44     22.18 o 
   5   2   7      293.30      298.36     17.18 o 
   6   2   7       11.07       18.41     15.13 o 
  -8   3   7        7.29       16.77     16.50 o 
  -7   3   7        5.54       -6.64     15.54 o 
  -6   3   7      125.72       97.13     20.26 o 
  -5   3   7       27.83       19.23      8.56 o 
  -4   3   7      113.74      100.00      9.79 o 
  -3   3   7       41.46       74.26      7.46 o 
  -2   3   7     1224.30     1141.14     26.42 o 
  -1   3   7      473.27      589.46     18.00 o 
   0   3   7      378.19      419.31     11.67 o 
   1   3   7      133.74      122.45      8.76 o 
   2   3   7      104.37       71.32      8.21 o 
   3   3   7     1284.00     1329.03     33.06 o 
   4   3   7     1480.34     1356.55     36.35 o 
   5   3   7       31.90       27.17     10.20 o 
   6   3   7       31.18       46.00     18.69 o 
  -8   4   7       22.97       32.31     20.47 o 
  -7   4   7       46.79       33.88     16.84 o 
  -6   4   7      512.29      537.51     35.87 o 
  -5   4   7        0.13       -0.21      7.53 o 
  -4   4   7      331.23      333.20     14.03 o 
  -3   4   7      605.49      592.20     19.71 o 
  -2   4   7        0.11       -0.75      5.61 o 
  -1   4   7     2083.33     2168.05     45.59 o 
   0   4   7       43.94       49.29      4.79 o 
   1   4   7      248.72      259.96     12.46 o 
   2   4   7       52.26       45.38      7.67 o 
   3   4   7      350.52      364.62     16.15 o 
   4   4   7        4.05       -4.18      8.01 o 
   5   4   7        4.94       15.47     13.42 o 
  -8   5   7        0.25       25.53     14.31 o 
  -7   5   7       14.25       52.70     17.80 o 
  -6   5   7       56.86       31.01     17.25 o 
  -5   5   7       90.55       76.04     10.88 o 
  -4   5   7      212.85      226.49     12.87 o 
  -3   5   7      913.34      960.99     25.39 o 
  -2   5   7      452.00      420.13     16.02 o 
  -1   5   7       10.19        3.90      6.98 o 
   0   5   7       98.98      109.56      7.67 o 
   1   5   7       13.67       14.58      6.84 o 
   2   5   7      303.48      312.19     14.10 o 
   3   5   7       33.63       42.16      8.97 o 
   4   5   7      283.86      308.01     16.36 o 
   5   5   7        3.04      -10.88     16.43 o 
  -7   6   7        1.27      -13.96     13.96 o 
  -6   6   7       15.12        4.93     15.33 o 
  -5   6   7        3.85       13.21      7.60 o 
  -4   6   7        3.53       -5.27      6.91 o 
  -3   6   7      101.03      103.83     10.34 o 
  -2   6   7      178.90      172.35     11.70 o 
  -1   6   7      443.41      457.09     17.52 o 
   0   6   7        0.10       -4.23      4.23 o 
   1   6   7        4.10        7.32      6.84 o 
   2   6   7      181.19      151.40     11.77 o 
   3   6   7      139.83      135.52     12.18 o 
   4   6   7        1.38       -7.80      7.80 o 
  -7   7   7       24.51       22.45     17.59 o 
  -6   7   7        3.80       -6.57     14.10 o 
  -5   7   7      232.62      270.16     15.74 o 
  -4   7   7       44.86       35.32      8.97 o 
  -3   7   7      233.25      238.74     13.69 o 
  -2   7   7       10.59        3.35      7.32 o 
  -1   7   7      134.88      118.07     11.09 o 
   0   7   7       76.78       78.30      7.05 o 
   1   7   7       67.15       66.53      9.58 o 
   2   7   7      143.40      164.41     12.59 o 
   3   7   7       61.24       39.08      9.72 o 
   4   7   7       99.10      102.67     12.39 o 
  -7   8   7       23.36        9.03     19.17 o 
  -6   8   7       29.82       53.39     15.40 o 
  -5   8   7        6.33       -8.83      8.83 o 
  -4   8   7       10.16       -3.29      8.21 o 
  -3   8   7        0.59       -2.53      7.32 o 
  -2   8   7        6.91        0.00      7.80 o 
  -1   8   7      113.10      116.77     11.77 o 
   0   8   7        1.12        0.53      5.06 o 
   1   8   7       48.85       37.92      9.72 o 
   2   8   7       67.31       42.51     10.95 o 
   3   8   7        4.65        6.02      9.38 o 
  -6   9   7        1.70       31.35     15.88 o 
  -5   9   7        0.08        0.75      8.56 o 
  -4   9   7       12.81       29.36      8.90 o 
  -3   9   7      286.93      300.34     16.63 o 
  -2   9   7      305.66      342.37     17.59 o 
  -1   9   7        2.83       -1.30      8.62 o 
   0   9   7        0.05        2.50      5.64 o 
   1   9   7        8.01       15.88      8.69 o 
   2   9   7       23.13       37.92      9.72 o 
  -5  10   7        0.00       12.18      8.49 o 
  -4  10   7        0.00        7.05      8.90 o 
  -3  10   7       11.60        1.30      9.17 o 
  -2  10   7      434.19      465.71     21.22 o 
  -1  10   7        6.08        8.62      9.17 o 
   0  10   7       26.77       25.39      6.53 o 
   1  10   7        0.26       -4.52      8.90 o 
  -3  11   7      122.51      113.28     14.17 o 
  -2  11   7        0.14        5.82      9.31 o 
  -1 -10   8        1.26        8.62      8.21 o 
   0 -10   8       18.44       14.10     21.94 o 
   1 -10   8        4.36       18.34      7.60 o 
   2 -10   8       93.62       81.38     11.84 o 
   3 -10   8        0.78        6.57      8.21 o 
   4 -10   8       12.78       15.95      8.83 o 
  -2  -9   8        4.40        5.07      8.21 o 
  -1  -9   8       97.34      118.48     12.53 o 
   0  -9   8        0.39       -0.50      5.13 o 
   1  -9   8        0.51        8.42      7.60 o 
   2  -9   8        0.07       10.13      7.80 o 
   3  -9   8       31.96       39.77      9.03 o 
   4  -9   8      348.77      340.66     18.41 o 
   5  -9   8       24.63       14.92      9.86 o 
  -3  -8   8       11.93       17.45      9.38 o 
  -2  -8   8       86.76       72.62     10.88 o 
  -1  -8   8        6.53       -6.78      7.73 o 
   0  -8   8       94.17      106.16      8.59 o 
   1  -8   8      380.89      360.30     17.11 o 
   2  -8   8        2.67        2.05      7.73 o 
   3  -8   8      521.71      533.13     21.49 o 
   4  -8   8      128.50      167.15     13.55 o 
   5  -8   8       15.04       15.74      8.08 o 
  -4  -7   8        4.22        2.87      8.62 o 
  -3  -7   8       83.49       95.48     11.57 o 
  -2  -7   8      116.28       78.23     10.61 o 
  -1  -7   8      114.32      119.10     10.88 o 
   0  -7   8        0.07        5.60      5.00 o 
   1  -7   8      350.94      325.40     15.13 o 
   2  -7   8      408.01      409.79     16.97 o 
   3  -7   8      726.21      674.34     22.31 o 
   4  -7   8      242.48      282.89     15.20 o 
   5  -7   8      157.95      168.45     13.42 o 
   6  -7   8        2.56       21.83     12.94 o 
  -5  -6   8       25.70       39.90     16.63 o 
  -4  -6   8      103.84      104.52     12.18 o 
  -3  -6   8      100.40      124.23     11.57 o 
  -2  -6   8      124.56      147.43     11.57 o 
  -1  -6   8       34.48       41.00      8.28 o 
   0  -6   8       24.26       33.33      5.03 o 
   1  -6   8      176.75      184.26     11.70 o 
   2  -6   8      392.46      372.01     16.77 o 
   3  -6   8       98.48       92.40     10.06 o 
   4  -6   8       10.60       15.54      7.26 o 
   5  -6   8      120.94      131.62     11.70 o 
   6  -6   8       90.17       89.05     21.22 o 
  -5  -5   8       28.22       10.40     14.58 o 
  -4  -5   8       79.87       86.65     10.68 o 
  -3  -5   8      453.40      444.15     19.03 o 
  -2  -5   8      197.39      184.46     11.77 o 
  -1  -5   8        1.35        0.48      6.64 o 
   0  -5   8       19.82       16.55      6.64 o 
   1  -5   8      378.03      327.31     15.06 o 
   2  -5   8       43.06       46.41      7.94 o 
   3  -5   8      923.54      891.66     25.74 o 
   4  -5   8       40.84       50.24      7.94 o 
   5  -5   8      166.81      158.45     12.73 o 
   6  -5   8       12.33       11.02     13.35 o 
  -6  -4   8       19.01        4.38     18.07 o 
  -5  -4   8       33.51       39.01     15.81 o 
  -4  -4   8       38.26       39.08      8.69 o 
  -3  -4   8        0.10       -4.45      6.57 o 
  -2  -4   8      368.90      354.42     15.47 o 
  -1  -4   8      280.15      282.41     12.87 o 
   0  -4   8      358.89      330.64     10.71 o 
   1  -4   8      208.26      239.56     11.09 o 
   2  -4   8      113.02      122.86      9.45 o 
   3  -4   8       34.44       35.87      7.32 o 
   4  -4   8        7.66       10.95      6.64 o 
   5  -4   8       33.00       23.00      8.35 o 
   6  -4   8        6.87       15.26     12.25 o 
   7  -4   8        3.94       24.09     14.03 o 
  -6  -3   8      115.25      102.26     23.96 o 
  -5  -3   8       13.84       15.74     13.89 o 
  -4  -3   8      506.07      563.66     20.74 o 
  -3  -3   8       41.81       25.74      8.08 o 
  -2  -3   8      100.85       94.39      8.49 o 
  -1  -3   8      118.94      135.73      8.76 o 
   0  -3   8      113.65      116.27      5.70 o 
   1  -3   8      409.01      400.82     15.06 o 
   2  -3   8       37.93       49.97      6.30 o 
   3  -3   8      700.26      629.09     21.01 o 
   4  -3   8       57.58       76.52      8.69 o 
   5  -3   8      217.72      238.19     14.44 o 
   6  -3   8       95.67       77.03     13.64 o 
   7  -3   8       12.42        8.21     15.95 o 
  -7  -2   8       80.81       38.95     22.31 o 
  -6  -2   8        3.06      -13.96     13.96 o 
  -5  -2   8       24.46       27.52      9.72 o 
  -4  -2   8        0.06       -7.39      7.39 o 
  -3  -2   8      219.49      252.23     11.84 o 
  -2  -2   8      264.15      291.24     12.80 o 
  -1  -2   8      228.53      207.46     10.61 o 
   0  -2   8      119.29      150.43     17.83 o 
   1  -2   8      233.06      219.92     10.88 o 
   2  -2   8      136.26      144.83      9.31 o 
   3  -2   8      173.21      178.92     10.88 o 
   4  -2   8       37.23       48.39      7.94 o 
   5  -2   8       84.84       69.95     10.75 o 
   6  -2   8        0.11        3.49     15.06 o 
   7  -2   8        2.05       23.13     16.36 o 
  -7  -1   8        0.65        5.00     16.02 o 
  -6  -1   8      101.61      109.04     21.08 o 
  -5  -1   8       41.18       53.53     10.61 o 
  -4  -1   8      339.87      387.89     16.84 o 
  -3  -1   8      407.48      346.61     14.85 o 
  -2  -1   8      750.92      720.40     20.12 o 
  -1  -1   8      174.78      221.01      9.92 o 
   0  -1   8      292.71      254.39     10.71 o 
   1  -1   8        1.87        2.87      5.54 o 
   2  -1   8       75.94      110.61      7.60 o 
   3  -1   8       88.15       88.98      8.35 o 
   4  -1   8        0.01       -6.09      6.09 o 
   5  -1   8      272.71      315.68     16.84 o 
   6  -1   8        3.14       -9.72     12.59 o 
  -7   0   8        0.00        0.41     14.92 o 
  -6   0   8       13.75       30.66     14.85 o 
  -5   0   8       76.96       57.56     10.95 o 
  -4   0   8      112.01      121.15      9.99 o 
  -3   0   8      377.65      352.02     14.72 o 
  -2   0   8       14.43       32.24      6.16 o 
  -1   0   8      220.06      281.32     12.25 o 
   0   0   8     1016.46     1007.62     17.18 o 
   1   0   8      508.31      547.71     17.73 o 
   2   0   8       18.74       40.32      6.23 o 
   3   0   8      306.47      259.07     12.94 o 
   4   0   8      820.75      716.43     22.66 o 
   5   0   8      406.14      427.86     19.03 o 
   6   0   8      124.47      170.84     23.27 o 
  -7   1   8        0.36        8.97     14.92 o 
  -6   1   8       67.52       69.27     18.62 o 
  -5   1   8      118.04      109.45     12.80 o 
  -4   1   8      450.28      516.91     18.48 o 
  -3   1   8        2.05        0.14      6.16 o 
  -2   1   8      168.76      166.60      9.17 o 
  -1   1   8        0.48        3.90      5.41 o 
   0   1   8       17.70       28.45      4.21 o 
   1   1   8      116.91      166.26      8.97 o 
   2   1   8        6.84       -1.30      5.95 o 
   3   1   8      339.73      326.08     14.37 o 
   4   1   8      154.17      138.88     11.57 o 
   5   1   8       25.33       21.15      9.45 o 
   6   1   8        6.33      -11.16     15.40 o 
  -7   2   8        0.01       20.81     16.15 o 
  -6   2   8        6.47       -1.23     14.37 o 
  -5   2   8        4.75       -2.60      7.53 o 
  -4   2   8       24.80       20.05      7.73 o 
  -3   2   8       47.00       31.28      7.05 o 
  -2   2   8       51.22       57.84      7.12 o 
  -1   2   8     1356.61     1261.61     31.14 o 
   0   2   8        5.98       17.33      3.97 o 
   1   2   8      348.44      341.00     14.03 o 
   2   2   8        0.06        4.65      5.54 o 
   3   2   8      405.23      395.96     16.97 o 
   4   2   8       42.35       34.29      8.97 o 
   5   2   8       45.99       52.02     11.29 o 
   6   2   8      211.56      189.94     27.04 o 
  -7   3   8        3.93       22.31     14.78 o 
  -6   3   8      299.80      149.69     27.10 o 
  -5   3   8        2.05       -8.35      8.35 o 
  -4   3   8        1.11        2.87      6.78 o 
  -3   3   8        2.40        7.53      6.43 o 
  -2   3   8       21.58       30.53      6.78 o 
  -1   3   8       79.86       66.94      8.01 o 
   0   3   8      377.91      373.04     10.16 o 
   1   3   8       27.34       34.15      6.71 o 
   2   3   8      464.55      399.18     16.08 o 
   3   3   8       26.77       34.09      8.62 o 
   4   3   8       54.89       36.69      8.97 o 
   5   3   8       18.85       15.88      9.24 o 
  -7   4   8        8.17       16.91     15.13 o 
  -6   4   8      117.56      113.01     23.89 o 
  -5   4   8       56.53       29.71      9.58 o 
  -4   4   8       65.27       64.75      9.03 o 
  -3   4   8     1487.99     1440.46     33.47 o 
  -2   4   8      457.28      503.43     17.59 o 
  -1   4   8      196.62      193.02     11.23 o 
   0   4   8       11.11       14.92      4.40 o 
   1   4   8     1064.57     1077.56     27.10 o 
   2   4   8       21.55       13.42      6.91 o 
   3   4   8      227.95      193.91     13.28 o 
   4   4   8      794.80      798.02     26.83 o 
   5   4   8        4.72      -13.89     13.89 o 
  -7   5   8       22.78        8.49     17.04 o 
  -6   5   8        3.95        0.27     12.53 o 
  -5   5   8       67.53       44.08     10.88 o 
  -4   5   8        1.62       -4.24      7.39 o 
  -3   5   8       41.69       44.76      8.35 o 
  -2   5   8       63.90       65.50      8.90 o 
  -1   5   8      190.58      233.88     11.84 o 
   0   5   8       97.07       97.13      6.60 o 
   1   5   8        0.66       -3.63      6.43 o 
   2   5   8       17.84       28.47      8.01 o 
   3   5   8       70.98       53.32      9.65 o 
   4   5   8        6.80       -8.56      8.56 o 
  -7   6   8        3.71       -5.13     15.33 o 
  -6   6   8        0.04       24.50     13.62 o 
  -5   6   8       64.83       70.50     10.06 o 
  -4   6   8       85.82       75.70      9.58 o 
  -3   6   8      615.95      663.86     22.18 o 
  -2   6   8      327.47      330.05     15.33 o 
  -1   6   8      927.54      905.89     26.90 o 
   0   6   8      173.18      158.17      8.31 o 
   1   6   8        2.51        7.19      6.84 o 
   2   6   8      116.26      126.01     11.36 o 
   3   6   8       27.20       31.01      8.35 o 
   4   6   8        0.91        9.17      8.49 o 
  -7   7   8       23.95       37.71     19.44 o 
  -6   7   8        4.02       -2.67     13.21 o 
  -5   7   8       20.23       40.79      9.72 o 
  -4   7   8        6.59        7.73      7.73 o 
  -3   7   8      158.41      181.11     12.73 o 
  -2   7   8       70.34       69.20     10.13 o 
  -1   7   8       13.69       20.12      8.01 o 
   0   7   8      137.55      105.20      7.74 o 
   1   7   8       90.81      110.61     11.29 o 
   2   7   8      172.01      209.99     14.24 o 
   3   7   8       45.03       69.61     10.54 o 
  -6   8   8        5.22       -1.85     17.39 o 
  -5   8   8       42.34       40.32      9.65 o 
  -4   8   8       87.95       58.04     11.23 o 
  -3   8   8      109.73      120.33     11.64 o 
  -2   8   8      416.19      445.86     19.10 o 
  -1   8   8       61.45       72.14     11.29 o 
   0   8   8       32.53       22.51      6.24 o 
   1   8   8       22.82       -0.75      8.62 o 
   2   8   8       28.59       57.97      8.97 o 
  -5   9   8        8.44       21.56      9.17 o 
  -4   9   8        0.18       -3.08      8.28 o 
  -3   9   8      105.81       84.19     11.91 o 
  -2   9   8        5.11        6.16      8.83 o 
  -1   9   8      318.85      330.12     18.34 o 
   0   9   8       49.29       70.02     21.01 o 
   1   9   8        1.75       -3.97      7.60 o 
  -4  10   8       13.52       25.60     10.06 o 
  -3  10   8       19.77       27.38      9.99 o 
  -2  10   8        5.33        6.57      9.38 o 
  -1  10   8        0.10       -8.90      8.90 o 
   0  10   8       21.68       14.03      7.05 o 
   0 -10   9       58.66       48.34      7.62 o 
   1 -10   9        0.17       -5.61      8.35 o 
   2 -10   9       94.01       91.99     11.36 o 
   3 -10   9       47.29       32.58     10.13 o 
  -2  -9   9        2.25        6.71      8.15 o 
  -1  -9   9        3.97       -8.21      8.21 o 
   0  -9   9       21.89       16.89      6.39 o 
   1  -9   9      195.94      179.95     14.03 o 
   2  -9   9      143.43      139.49     13.28 o 
   3  -9   9        7.38       19.71      7.60 o 
   4  -9   9       39.70       33.74      9.24 o 
  -3  -8   9        2.78       -8.42      8.42 o 
  -2  -8   9      234.93      237.10     15.81 o 
  -1  -8   9       60.51       64.61     10.95 o 
   0  -8   9        0.85        0.99      4.99 o 
   1  -8   9       51.87       70.84      9.86 o 
   2  -8   9      119.18      124.44     12.12 o 
   3  -8   9      175.19      177.96     12.94 o 
   4  -8   9       65.99       44.49     10.13 o 
   5  -8   9       84.98       55.03     11.50 o 
  -4  -7   9       33.27       30.73      9.45 o 
  -3  -7   9       11.79       -3.76      9.17 o 
  -2  -7   9      125.66       84.12     11.43 o 
  -1  -7   9        0.23        7.94      7.94 o 
   0  -7   9       41.72       32.59      6.05 o 
   1  -7   9      721.90      654.08     23.27 o 
   2  -7   9       24.59       39.22      9.10 o 
   3  -7   9      364.51      353.25     16.84 o 
   4  -7   9      103.56      134.09     11.77 o 
   5  -7   9       29.75       51.75      9.58 o 
  -4  -6   9       76.28      109.86     12.25 o 
  -3  -6   9      176.98      170.91     13.89 o 
  -2  -6   9      106.94       89.05     10.61 o 
  -1  -6   9        4.41       -4.24      7.05 o 
   0  -6   9      291.50      267.00      9.72 o 
   1  -6   9        4.17        5.27      7.39 o 
   2  -6   9      119.90      107.39     10.40 o 
   3  -6   9      227.78      235.46     14.17 o 
   4  -6   9        1.28        3.63      7.46 o 
   5  -6   9      375.84      369.34     18.34 o 
   6  -6   9       50.57       59.34     19.23 o 
  -5  -5   9        0.08      -15.54     15.54 o 
  -4  -5   9      157.57      152.77     13.28 o 
  -3  -5   9        1.01       -0.27      7.32 o 
  -2  -5   9       42.10       58.73      8.83 o 
  -1  -5   9      249.86      244.49     12.87 o 
   0  -5   9        0.05        3.49     10.06 o 
   1  -5   9      407.94      370.02     16.84 o 
   2  -5   9      274.46      300.07     13.21 o 
   3  -5   9      344.98      329.43     15.40 o 
   4  -5   9        3.83       -7.12      7.12 o 
   5  -5   9        7.21       16.77      7.32 o 
   6  -5   9        0.95       -2.19     11.91 o 
  -5  -4   9        0.44        6.78     14.58 o 
  -4  -4   9      255.65      311.16     15.54 o 
  -3  -4   9      550.88      516.22     20.19 o 
  -2  -4   9      741.12      675.50     21.42 o 
  -1  -4   9      408.70      418.76     17.04 o 
   0  -4   9        2.37       -1.55      4.19 o 
   1  -4   9        7.24       -2.33      6.50 o 
   2  -4   9        9.47       -0.14      6.16 o 
   3  -4   9      127.29      134.16     10.88 o 
   4  -4   9      219.98      258.11     13.89 o 
   5  -4   9        7.36       17.04      7.39 o 
   6  -4   9        2.70       18.62     14.65 o 
  -6  -3   9       15.49       12.59     16.97 o 
  -5  -3   9        5.34      -12.87     13.48 o 
  -4  -3   9      165.13      172.07     13.35 o 
  -3  -3   9       72.68       80.29      9.79 o 
  -2  -3   9       32.52       40.45      8.15 o 
  -1  -3   9        1.28       -2.26      6.23 o 
   0  -3   9      315.68      319.05     15.43 o 
   1  -3   9      428.75      402.33     15.81 o 
   2  -3   9       53.14       61.26      7.73 o 
   3  -3   9      393.41      358.59     14.99 o 
   4  -3   9       55.98       44.29      8.49 o 
   5  -3   9       10.51        8.83      8.35 o 
   6  -3   9       16.42      -10.13     14.51 o 
  -6  -2   9       20.20       35.32     15.54 o 
  -5  -2   9      137.09      181.73     13.69 o 
  -4  -2   9      265.11      247.91     14.10 o 
  -3  -2   9      524.76      525.60     19.64 o 
  -2  -2   9      377.51      365.98     15.20 o 
  -1  -2   9        6.12       -0.55      6.30 o 
   0  -2   9      432.28      416.34     10.91 o 
   1  -2   9       45.93       68.17      7.32 o 
   2  -2   9      130.35      139.56      8.90 o 
   3  -2   9        4.61        1.51      6.37 o 
   4  -2   9      120.25      151.40     10.06 o 
   5  -2   9       29.22       41.34      9.10 o 
   6  -2   9       54.36       64.00     16.56 o 
  -6  -1   9       32.41       44.42     17.04 o 
  -5  -1   9       52.46       44.97     11.09 o 
  -4  -1   9       97.85      124.64     10.75 o 
  -3  -1   9        1.96       11.91      6.84 o 
  -2  -1   9       41.81       42.09      7.26 o 
  -1  -1   9       57.66       45.38      7.26 o 
   0  -1   9      303.56      306.18      9.34 o 
   1  -1   9      701.03      726.29     21.56 o 
   2  -1   9       80.14      101.23      8.15 o 
   3  -1   9        0.02        6.16      6.16 o 
   4  -1   9      168.30      182.34     11.64 o 
   5  -1   9       74.96       73.51     11.23 o 
   6  -1   9       21.12       -7.32     16.02 o 
  -7   0   9        0.18       18.96     15.74 o 
  -6   0   9        0.58        9.31     15.47 o 
  -5   0   9      135.73      131.21     12.25 o 
  -4   0   9      146.35      116.02     10.68 o 
  -3   0   9      105.28       85.35      9.03 o 
  -2   0   9       10.80        7.73      6.37 o 
  -1   0   9       42.14       46.34      7.32 o 
   0   0   9       27.24       45.89     10.58 o 
   1   0   9      388.06      402.33     15.54 o 
   2   0   9      116.60      125.74      9.03 o 
   3   0   9        0.50        9.72      6.91 o 
   4   0   9      455.75      448.94     18.07 o 
   5   0   9       20.36       35.66      8.62 o 
   6   0   9      149.00      151.27     25.19 o 
  -7   1   9        0.00      -12.46     15.26 o 
  -6   1   9       21.00       40.45     14.78 o 
  -5   1   9      377.91      346.55     18.21 o 
  -4   1   9        0.69        2.74      7.39 o 
  -3   1   9      224.72      211.84     11.84 o 
  -2   1   9       80.84       88.50      8.49 o 
  -1   1   9      314.33      306.09     13.89 o 
   0   1   9       46.80       64.64     19.92 o 
   1   1   9       17.36       24.85      6.30 o 
   2   1   9        0.99        7.94      5.89 o 
   3   1   9       24.87       32.17      8.28 o 
   4   1   9      166.15      173.79     12.80 o 
   5   1   9       50.67       35.66      9.99 o 
   6   1   9       61.42       61.40     20.05 o 
  -7   2   9        1.97       16.43     13.96 o 
  -6   2   9      145.24      231.35     25.60 o 
  -5   2   9      441.48      515.81     22.38 o 
  -4   2   9       32.57       45.72      8.01 o 
  -3   2   9      231.84      234.29     12.39 o 
  -2   2   9       33.01       38.81      7.26 o 
  -1   2   9      850.38      827.52     23.07 o 
   0   2   9       65.30       82.98     12.29 o 
   1   2   9      171.06      210.75     10.61 o 
   2   2   9      176.23      203.49     11.70 o 
   3   2   9       27.37       28.20      8.28 o 
   4   2   9      222.51      218.28     14.10 o 
   5   2   9        3.22        6.84      8.90 o 
  -7   3   9        2.42        5.00     15.47 o 
  -6   3   9        1.28        8.69     13.96 o 
  -5   3   9       52.86       25.60      9.99 o 
  -4   3   9       31.80       29.77      7.94 o 
  -3   3   9        9.20       13.42      7.05 o 
  -2   3   9        2.90        6.71      6.91 o 
  -1   3   9      362.16      364.75     15.47 o 
   0   3   9      879.88      907.15     17.25 o 
   1   3   9       53.67       74.26      7.94 o 
   2   3   9      150.62      139.15     10.81 o 
   3   3   9        0.54        6.30      6.98 o 
   4   3   9       42.69       40.66      9.31 o 
   5   3   9      130.87      142.64     13.96 o 
  -7   4   9        6.86       28.13     15.33 o 
  -6   4   9       69.41       51.68     16.56 o 
  -5   4   9      326.46      346.41     17.18 o 
  -4   4   9       86.39       93.16      9.79 o 
  -3   4   9      369.01      349.49     15.54 o 
  -2   4   9        0.22       -0.27      6.78 o 
  -1   4   9        2.63        0.96      6.50 o 
   0   4   9       12.74       14.69      4.62 o 
   1   4   9       11.15       23.75      6.84 o 
   2   4   9        6.76       16.91      6.71 o 
   3   4   9       21.32       30.12      8.62 o 
   4   4   9      134.35      129.57     13.00 o 
  -7   5   9        6.13       -8.08     16.29 o 
  -6   5   9       22.62       76.87     18.00 o 
  -5   5   9       79.14       87.41     11.16 o 
  -4   5   9        9.02       11.09      7.53 o 
  -3   5   9        2.79       15.20      7.67 o 
  -2   5   9     1387.50     1372.15     34.84 o 
  -1   5   9       44.72       34.70      8.21 o 
   0   5   9      568.56      515.88     26.52 o 
   1   5   9      174.24      120.88     11.02 o 
   2   5   9      435.57      432.31     18.55 o 
   3   5   9      311.36      312.32     17.04 o 
   4   5   9       18.13       14.31      9.03 o 
  -6   6   9        2.75        0.21     16.43 o 
  -5   6   9       63.62       55.44      9.99 o 
  -4   6   9        0.28        2.60      7.39 o 
  -3   6   9       68.04       67.49      9.99 o 
  -2   6   9      100.16      101.30     11.84 o 
  -1   6   9        0.95        7.67      7.87 o 
   0   6   9       41.44       35.67      8.38 o 
   1   6   9      141.89      106.09     11.23 o 
   2   6   9        4.61       -2.05      7.87 o 
   3   6   9      122.40      135.66     12.80 o 
  -6   7   9       39.28       37.03     17.66 o 
  -5   7   9       12.73       20.26      9.38 o 
  -4   7   9       49.23       28.27      9.65 o 
  -3   7   9        0.03       11.91      7.46 o 
  -2   7   9      250.07      242.16     15.06 o 
  -1   7   9       31.31       39.22      9.10 o 
   0   7   9      160.89      146.11     17.25 o 
   1   7   9      185.21      196.58     14.24 o 
   2   7   9        0.14       14.85      8.62 o 
   3   7   9        7.94       20.81      9.51 o 
  -5   8   9        1.59        4.31      8.62 o 
  -4   8   9       85.96      100.14     11.77 o 
  -3   8   9       72.11       70.57     10.54 o 
  -2   8   9       13.72        5.82      8.90 o 
  -1   8   9       16.19       20.53      8.90 o 
   0   8   9      100.92       95.26     19.23 o 
   1   8   9       28.71       29.09      9.58 o 
   2   8   9        1.71        9.38      8.76 o 
  -5   9   9        0.44       -1.16      9.03 o 
  -4   9   9        0.48       -5.41      8.56 o 
  -3   9   9        9.48        7.67      9.03 o 
  -2   9   9       92.02      104.93     13.00 o 
  -1   9   9        1.89       -0.27      7.87 o 
   0   9   9        2.32        5.02      6.17 o 
  -1  -9  10        2.55       -0.07      8.15 o 
   0  -9  10       10.29       13.78      6.81 o 
   1  -9  10       38.40       36.28     10.81 o 
   2  -9  10        9.26        4.04      7.87 o 
   3  -9  10        1.73       -6.02      7.87 o 
  -2  -8  10       17.78       36.14      9.10 o 
  -1  -8  10        8.09       19.10      9.17 o 
   0  -8  10      121.53      112.66      8.78 o 
   1  -8  10        4.84       11.23      8.08 o 
   2  -8  10        4.99       10.13      8.01 o 
   3  -8  10        0.35        6.98      7.73 o 
   4  -8  10       43.46       20.12      9.51 o 
  -3  -7  10       11.84        9.24      8.62 o 
  -2  -7  10       14.63       15.88      8.76 o 
  -1  -7  10      173.87      177.76     13.48 o 
   0  -7  10       10.17        9.37      7.36 o 
   1  -7  10      330.79      321.43     16.70 o 
   2  -7  10      124.74      139.70     12.05 o 
   3  -7  10        4.58       -6.09      7.73 o 
   4  -7  10       70.32       55.10     10.61 o 
   5  -7  10        3.36       -6.84      7.94 o 
  -4  -6  10       63.31       83.50     12.25 o 
  -3  -6  10        0.02        5.07      7.67 o 
  -2  -6  10      153.12      145.86     12.53 o 
  -1  -6  10        3.03        2.40      7.94 o 
   0  -6  10      406.67      349.24     11.88 o 
   1  -6  10      207.75      194.66     13.83 o 
   2  -6  10      674.89      658.66     23.48 o 
   3  -6  10      169.65      165.85     12.80 o 
   4  -6  10      362.64      319.37     17.32 o 
   5  -6  10       81.76       71.25     11.70 o 
  -4  -5  10        0.68        7.80      8.42 o 
  -3  -5  10      298.33      292.06     16.70 o 
  -2  -5  10       93.01      101.23     10.47 o 
  -1  -5  10      491.31      456.68     19.17 o 
   0  -5  10      961.65      907.03     22.59 o 
   1  -5  10      973.68      928.00     28.20 o 
   2  -5  10      155.59      155.10     12.05 o 
   3  -5  10      103.45       85.28      9.92 o 
   4  -5  10      190.02      160.51     13.00 o 
   5  -5  10        1.49       -3.49      8.35 o 
  -5  -4  10        4.98      -11.91     15.67 o 
  -4  -4  10      194.20      212.39     14.92 o 
  -3  -4  10      169.90      187.89     12.94 o 
  -2  -4  10      313.64      300.69     14.65 o 
  -1  -4  10      176.88      210.82     12.73 o 
   0  -4  10     1205.30     1103.59     65.85 o 
   1  -4  10       31.51       64.20      8.42 o 
   2  -4  10      453.89      369.20     15.95 o 
   3  -4  10      148.89      153.05     11.50 o 
   4  -4  10       34.73       42.71      7.80 o 
   5  -4  10      127.58      160.44     12.59 o 
  -5  -3  10        1.67       18.21     16.36 o 
  -4  -3  10       29.43       43.26      9.10 o 
  -3  -3  10      191.72      196.58     13.14 o 
  -2  -3  10      501.79      509.79     19.44 o 
  -1  -3  10      534.83      512.94     19.10 o 
   0  -3  10       47.00       56.62      5.59 o 
   1  -3  10      150.49      170.64     10.61 o 
   2  -3  10       12.26       18.48      6.84 o 
   3  -3  10        0.20        3.63      6.50 o 
   4  -3  10      229.74      172.69     12.66 o 
   5  -3  10        0.77        5.27      9.17 o 
   6  -3  10       75.65       81.86     20.05 o 
  -6  -2  10        1.11       20.05     15.67 o 
  -5  -2  10      223.63      195.69     16.36 o 
  -4  -2  10      410.50      401.92     17.80 o 
  -3  -2  10      371.52      402.67     17.86 o 
  -2  -2  10       24.78       26.42      7.80 o 
  -1  -2  10      311.71      366.46     14.31 o 
   0  -2  10      213.86      253.35      8.08 o 
   1  -2  10      172.43      212.87     11.02 o 
   2  -2  10       47.98       52.02      7.67 o 
   3  -2  10        1.05        3.90      6.50 o 
   4  -2  10      122.42      147.43     11.16 o 
   5  -2  10       35.17       46.61      9.45 o 
   6  -2  10       15.32       -6.84     16.36 o 
  -6  -1  10       11.95        5.00     16.22 o 
  -5  -1  10        1.27        4.86      8.28 o 
  -4  -1  10       50.75       42.09      9.24 o 
  -3  -1  10      267.75      275.22     14.44 o 
  -2  -1  10       52.17       49.28      8.35 o 
  -1  -1  10      118.33      129.98      9.24 o 
   0  -1  10        0.04       -3.87      4.72 o 
   1  -1  10        0.17        5.00      6.16 o 
   2  -1  10       36.18       50.86      7.19 o 
   3  -1  10       40.76       47.23      8.01 o 
   4  -1  10      263.56      301.64     15.13 o 
   5  -1  10        0.50        0.27      8.49 o 
  -6   0  10        3.03       39.15     15.95 o 
  -5   0  10      214.41      260.71     16.70 o 
  -4   0  10       50.99       51.20      9.17 o 
  -3   0  10      318.78      309.65     14.65 o 
  -2   0  10        4.65        6.09      6.78 o 
  -1   0  10      564.11      574.20     18.96 o 
   0   0  10       29.08       38.70      5.05 o 
   1   0  10      190.83      184.26     11.23 o 
   2   0  10       97.80      103.15      8.90 o 
   3   0  10      276.91      286.24     14.99 o 
   4   0  10       89.46      102.12     10.54 o 
   5   0  10        3.49       13.14      8.90 o 
  -6   1  10       21.14       66.26     19.85 o 
  -5   1  10        7.94       11.91      9.17 o 
  -4   1  10       10.85        9.03      7.46 o 
  -3   1  10       29.11       37.24      8.08 o 
  -2   1  10      234.41      254.21     11.84 o 
  -1   1  10        2.11        5.00      6.30 o 
   0   1  10        1.36        6.98      4.31 o 
   1   1  10        7.32       16.70      6.98 o 
   2   1  10      368.33      323.55     15.06 o 
   3   1  10      253.00      221.36     13.83 o 
   4   1  10       13.98       16.84      8.15 o 
   5   1  10       43.86       65.71     11.09 o 
  -6   2  10       38.34        5.48     18.14 o 
  -5   2  10       39.33       58.18     10.68 o 
  -4   2  10        4.33        3.56      7.12 o 
  -3   2  10      204.65      220.60     12.66 o 
  -2   2  10       15.22        9.99      6.84 o 
  -1   2  10        0.07       -0.07      6.78 o 
   0   2  10       29.54       34.15      5.03 o 
   1   2  10       28.66       21.36      7.53 o 
   2   2  10     2249.66     2111.44     47.64 o 
   3   2  10      174.19      137.37     12.25 o 
   4   2  10      178.55      175.50     13.07 o 
   5   2  10        1.13       -9.31      9.31 o 
  -6   3  10       29.35       -1.64     17.52 o 
  -5   3  10      112.46      130.60     13.00 o 
  -4   3  10       15.23       18.82      7.19 o 
  -3   3  10        0.41        7.05      6.91 o 
  -2   3  10      766.94      746.75     24.16 o 
  -1   3  10       19.45       22.25      7.26 o 
   0   3  10      599.68      587.51     14.06 o 
   1   3  10       35.28       17.59      7.80 o 
   2   3  10       20.59       28.41      8.21 o 
   3   3  10      140.88      158.73     12.59 o 
   4   3  10        6.73       13.14      8.15 o 
  -6   4  10       29.04       11.98     15.20 o 
  -5   4  10       88.21       97.40     12.32 o 
  -4   4  10       53.37       42.16      9.51 o 
  -3   4  10      104.69      105.13     10.47 o 
  -2   4  10      220.57      170.09     12.25 o 
  -1   4  10       52.70       59.55      8.90 o 
   0   4  10      228.55      228.20     34.84 o 
   1   4  10       91.14       85.42     10.40 o 
   2   4  10      353.35      316.63     16.50 o 
   3   4  10      113.05       82.00     12.05 o 
   4   4  10       40.11       54.14     10.61 o 
  -6   5  10       27.11       60.44     16.22 o 
  -5   5  10        3.38       18.34      8.42 o 
  -4   5  10       84.98       90.90     10.13 o 
  -3   5  10      329.69      342.51     16.36 o 
  -2   5  10      551.92      510.54     20.94 o 
  -1   5  10      129.16      132.24     11.29 o 
   0   5  10      261.12      233.91      9.96 o 
   1   5  10        9.80       11.36      7.12 o 
   2   5  10      217.14      199.66     13.96 o 
   3   5  10       15.44       21.42      9.17 o 
  -6   6  10       92.96       74.95     23.96 o 
  -5   6  10       45.25       25.87     10.13 o 
  -4   6  10       29.82       34.50      8.62 o 
  -3   6  10       61.35       45.45     10.06 o 
  -2   6  10       51.87       33.68      8.97 o 
  -1   6  10       17.08       21.63      8.56 o 
   0   6  10        1.90        1.02      5.54 o 
   1   6  10      295.79      265.30     15.88 o 
   2   6  10      106.94       85.49     11.84 o 
   3   6  10        0.01       11.23      8.28 o 
  -5   7  10        0.76       -5.34      8.49 o 
  -4   7  10       35.15       38.26      9.79 o 
  -3   7  10       34.31       40.79      8.97 o 
  -2   7  10      155.84      136.07     13.14 o 
  -1   7  10        9.90        7.39      8.83 o 
   0   7  10      195.82      152.48      9.65 o 
   1   7  10      145.07      141.96     12.73 o 
   2   7  10        5.91       16.56      8.08 o 
  -5   8  10        3.16       16.15      9.24 o 
  -4   8  10        0.28        4.65      8.49 o 
  -3   8  10        0.54        8.69      8.69 o 
  -2   8  10       89.58       90.83     12.32 o 
  -1   8  10      217.69      254.90     16.02 o 
   0   8  10       38.39       44.09      6.77 o 
   1   8  10       20.62       38.88     10.20 o 
  -3   9  10       32.94       31.69      9.99 o 
  -2   9  10        2.19        5.61      9.17 o 
  -1   9  10       87.72       81.38     12.25 o 
  -1  -8  11       65.23       61.88     10.88 o 
   0  -8  11       22.05       15.16      6.16 o 
   1  -8  11      265.79      252.84     16.50 o 
   2  -8  11        4.50       -4.65      7.39 o 
   3  -8  11       37.40       29.36      9.92 o 
  -2  -7  11        2.15       -2.26      8.08 o 
  -1  -7  11        0.09       -1.44      8.08 o 
   0  -7  11       51.37       58.51      7.30 o 
   1  -7  11       19.66       13.14      8.08 o 
   2  -7  11      103.18       99.32     10.95 o 
   3  -7  11       36.28       28.47      8.21 o 
   4  -7  11       67.11      101.78     11.91 o 
  -3  -6  11        7.53       10.13      8.62 o 
  -2  -6  11       52.55       69.13     11.23 o 
  -1  -6  11       25.33       33.33      9.45 o 
   0  -6  11       14.75        6.89      5.99 o 
   1  -6  11       70.89       93.70     11.02 o 
   2  -6  11      166.60      153.25     13.14 o 
   3  -6  11       28.13       27.65      9.10 o 
   4  -6  11        1.61       12.18      7.60 o 
   5  -6  11       37.21       22.38      9.58 o 
  -4  -5  11        0.15        5.00      8.83 o 
  -3  -5  11      237.00      277.62     16.77 o 
  -2  -5  11       19.39        9.86      7.94 o 
  -1  -5  11      163.33      182.75     12.94 o 
   0  -5  11        2.87       -3.22      6.88 o 
   1  -5  11      394.29      369.82     17.59 o 
   2  -5  11        8.35        9.58      7.53 o 
   3  -5  11        0.28        0.00      7.46 o 
   4  -5  11        7.73       -0.07      7.32 o 
   5  -5  11       28.73       22.38      9.45 o 
  -4  -4  11        7.98        7.67      8.83 o 
  -3  -4  11        3.00       15.13      8.21 o 
  -2  -4  11       24.29       31.90      8.35 o 
  -1  -4  11       27.84       42.09     10.13 o 
   0  -4  11      530.09      468.80     24.54 o 
   1  -4  11       31.25       54.48      9.38 o 
   2  -4  11       56.65       52.77      8.35 o 
   3  -4  11       92.88      102.33     10.34 o 
   4  -4  11        4.85        7.12      7.80 o 
   5  -4  11       17.03       17.59      8.76 o 
  -5  -3  11        2.27       11.98     14.92 o 
  -4  -3  11        8.07       -4.18      8.01 o 
  -3  -3  11      192.23      208.35     13.83 o 
  -2  -3  11       15.80       24.37      8.35 o 
  -1  -3  11      750.72      699.73     22.86 o 
   0  -3  11      634.06      581.84     14.64 o 
   1  -3  11      110.37      117.04     10.40 o 
   2  -3  11        1.81       12.12      6.84 o 
   3  -3  11       44.52       29.64      8.01 o 
   4  -3  11       61.94       44.63      9.45 o 
   5  -3  11       67.15       85.76     10.95 o 
  -5  -2  11       44.46       58.59     11.77 o 
  -4  -2  11       11.16        5.34      8.42 o 
  -3  -2  11        1.24       -1.71      7.94 o 
  -2  -2  11      925.24      932.45     27.93 o 
  -1  -2  11       46.74       60.44      8.90 o 
   0  -2  11        0.06       -4.91      4.91 o 
   1  -2  11        1.00        0.34      6.64 o 
   2  -2  11      155.93      180.70     11.36 o 
   3  -2  11       17.15       16.91      7.39 o 
   4  -2  11       58.40       70.36      9.99 o 
   5  -2  11        0.84       11.84      8.76 o 
  -5  -1  11        1.01       -8.56      8.56 o 
  -4  -1  11       17.61       21.15      8.49 o 
  -3  -1  11       99.27       82.68     10.47 o 
  -2  -1  11      134.47      136.35     10.54 o 
  -1  -1  11       68.94       68.86      8.97 o 
   0  -1  11        0.04       -4.66      4.66 o 
   1  -1  11       60.25       66.80      9.03 o 
   2  -1  11       17.61       44.70      7.80 o 
   3  -1  11      845.80      751.48     25.05 o 
   4  -1  11        1.06       12.80      7.39 o 
   5  -1  11        0.32       10.88      8.69 o 
  -6   0  11        0.49        9.99     15.61 o 
  -5   0  11       94.97       95.21     13.28 o 
  -4   0  11      135.65      127.45     12.12 o 
  -3   0  11       99.81      108.83     10.61 o 
  -2   0  11       27.66       35.32      8.08 o 
  -1   0  11      113.24      144.29     10.75 o 
   0   0  11      226.16      282.54      9.14 o 
   1   0  11       29.84       49.49      8.08 o 
   2   0  11      348.66      371.73     16.08 o 
   3   0  11      400.61      363.86     17.66 o 
   4   0  11       23.72       27.52      8.83 o 
   5   0  11        6.52        8.42      8.69 o 
  -6   1  11       36.19       24.78     19.99 o 
  -5   1  11        0.21        6.57      9.31 o 
  -4   1  11       70.71       73.58     10.47 o 
  -3   1  11       13.05        9.92      7.67 o 
  -2   1  11        0.74        2.87      6.64 o 
  -1   1  11       36.51       28.13      8.21 o 
   0   1  11        0.47       -2.35      6.19 o 
   1   1  11       36.95       45.72      8.83 o 
   2   1  11        5.26        9.86      7.19 o 
   3   1  11      152.05      151.20     12.39 o 
   4   1  11        3.98       -0.27      7.53 o 
  -6   2  11        5.57        6.57     15.81 o 
  -5   2  11       11.29        6.84      9.24 o 
  -4   2  11        0.65        3.97      7.32 o 
  -3   2  11       31.80       37.17      8.69 o 
  -2   2  11      234.64      197.74     12.87 o 
  -1   2  11        9.93        6.16      7.46 o 
   0   2  11      418.57      414.66     16.43 o 
   1   2  11      188.37      201.78     12.66 o 
   2   2  11      199.93      218.34     14.17 o 
   3   2  11        3.24        7.87      7.26 o 
   4   2  11       57.37       79.06     10.81 o 
  -6   3  11        0.71       -6.02     15.40 o 
  -5   3  11        8.20       27.31      9.99 o 
  -4   3  11       75.35       44.56     10.27 o 
  -3   3  11        8.42        4.72      7.67 o 
  -2   3  11       13.74       16.84      8.35 o 
  -1   3  11        1.85       -5.27      7.32 o 
   0   3  11      626.19      604.50     15.03 o 
   1   3  11       43.11       31.35      8.97 o 
   2   3  11       29.30       20.53      8.28 o 
   3   3  11      116.78      135.59     12.66 o 
   4   3  11        0.02        8.08      8.28 o 
  -6   4  11        0.48       -5.82     15.33 o 
  -5   4  11        5.32       14.17      8.28 o 
  -4   4  11        6.33       -3.35      8.01 o 
  -3   4  11        6.91        9.92      7.94 o 
  -2   4  11       26.78       30.73      8.62 o 
  -1   4  11       89.83      115.40     11.57 o 
   0   4  11      308.00      268.87     10.14 o 
   1   4  11      289.46      297.81     16.02 o 
   2   4  11      305.45      254.48     15.26 o 
   3   4  11        0.59       -3.97      7.94 o 
  -5   5  11       10.23       -8.42      8.42 o 
  -4   5  11      187.83      208.90     13.96 o 
  -3   5  11       90.92      102.12     11.57 o 
  -2   5  11      415.15      391.17     18.21 o 
  -1   5  11        6.37       23.89      8.42 o 
   0   5  11        5.09        2.31     10.85 o 
   1   5  11      120.12      129.23     12.25 o 
   2   5  11       14.80       -1.03      8.01 o 
   3   5  11       39.12       34.70      9.79 o 
  -5   6  11       17.23       18.21      9.58 o 
  -4   6  11       21.85       16.36      9.10 o 
  -3   6  11        1.99       -1.30      8.28 o 
  -2   6  11        2.27       -4.04      8.35 o 
  -1   6  11       69.44       69.82     10.54 o 
   0   6  11       16.98        8.71      5.33 o 
   1   6  11      233.30      217.87     16.36 o 
   2   6  11        0.98       -1.78      7.87 o 
  -5   7  11       39.85       50.72     10.34 o 
  -4   7  11      135.29      127.24     13.48 o 
  -3   7  11       44.99       41.41     10.06 o 
  -2   7  11        5.85        4.04      8.35 o 
  -1   7  11        5.38       15.67      8.76 o 
   0   7  11        0.92        5.67      6.00 o 
   1   7  11       54.61       49.83     10.40 o 
  -3   8  11      132.16      164.68     14.17 o 
  -2   8  11        7.48       11.02      8.90 o 
  -1   8  11       62.45       59.75     11.98 o 
  -1  -7  12      184.80      173.03     15.61 o 
   0  -7  12        0.72       -3.07      5.62 o 
   1  -7  12        9.65       10.40      8.76 o 
   2  -7  12      103.37       81.79     12.12 o 
   3  -7  12       14.99       14.99      8.90 o 
  -2  -6  12        5.94        8.42      8.56 o 
  -1  -6  12      172.06      155.37     14.10 o 
   0  -6  12      318.90      341.22     24.09 o 
   1  -6  12      210.67      276.05     15.54 o 
   2  -6  12       58.26       41.62     10.13 o 
   3  -6  12       99.08       78.03     10.61 o 
  -3  -5  12      110.97      123.20     13.35 o 
  -2  -5  12       11.27       -2.94      8.76 o 
  -1  -5  12        6.26        7.60      8.83 o 
   0  -5  12      170.30      191.65      9.11 o 
   1  -5  12       19.05       16.84      7.80 o 
   2  -5  12       48.58       56.19      9.72 o 
   3  -5  12        1.38        1.64      7.32 o 
   4  -5  12       11.54        2.74      8.76 o 
  -4  -4  12        3.32       -1.57      8.49 o 
  -3  -4  12       26.64       21.08      8.49 o 
  -2  -4  12       89.66      107.19     11.77 o 
  -1  -4  12       30.60       30.18      8.42 o 
   0  -4  12      251.33      253.08     10.09 o 
   1  -4  12      606.38      578.65     23.27 o 
   2  -4  12      465.49      455.72     19.17 o 
   3  -4  12       66.47       61.12      9.38 o 
   4  -4  12       15.06        3.83      7.87 o 
  -4  -3  12        5.02       -0.96      9.10 o 
  -3  -3  12       23.79       18.62      8.69 o 
  -2  -3  12       30.83       13.83      8.42 o 
  -1  -3  12       30.87       24.02      8.69 o 
   0  -3  12      146.34      157.76     12.80 o 
   1  -3  12      113.20      124.85     11.23 o 
   2  -3  12       64.27       78.85      9.65 o 
   3  -3  12        2.12       -2.05      7.80 o 
   4  -3  12       12.93        1.92      7.94 o 
  -4  -2  12       20.50        5.27      9.17 o 
  -3  -2  12        0.22       -6.02      7.87 o 
  -2  -2  12        0.11        0.68      7.39 o 
  -1  -2  12      593.18      542.30     21.56 o 
   0  -2  12      967.97      961.61     20.76 o 
   1  -2  12       52.29       65.30      9.58 o 
   2  -2  12       19.50       29.43      7.73 o 
   3  -2  12       48.75       34.84      9.24 o 
   4  -2  12        8.36       13.00      8.62 o 
  -5  -1  12       30.38       21.70      9.86 o 
  -4  -1  12       59.34       70.77     10.68 o 
  -3  -1  12       30.93       32.10      9.03 o 
  -2  -1  12       77.95       67.08      9.86 o 
  -1  -1  12        3.82       -0.14      7.46 o 
   0  -1  12        0.18        0.45      5.13 o 
   1  -1  12       91.20      126.83     10.54 o 
   2  -1  12       64.56       61.94      9.03 o 
   3  -1  12       41.74       34.15      9.10 o 
   4  -1  12        7.55        0.14      8.15 o 
  -5   0  12        3.23        0.14     10.13 o 
  -4   0  12       20.45       11.98      8.56 o 
  -3   0  12       53.02       40.79      9.24 o 
  -2   0  12     1028.55     1032.11     30.18 o 
  -1   0  12        1.10        0.14      7.46 o 
   0   0  12      165.50      197.82      8.51 o 
   1   0  12       61.73       59.14      9.17 o 
   2   0  12       62.65       84.94     10.68 o 
   3   0  12      222.03      259.62     14.65 o 
   4   0  12       11.82       21.36      8.83 o 
  -5   1  12        8.17        6.50      9.38 o 
  -4   1  12       95.32      104.79     11.09 o 
  -3   1  12      103.42       99.45     11.09 o 
  -2   1  12       10.20       20.53      8.28 o 
  -1   1  12      258.66      320.88     15.33 o 
   0   1  12        1.60        5.41      5.30 o 
   1   1  12        3.79       14.85      7.12 o 
   2   1  12       19.11       37.78      8.28 o 
   3   1  12      121.95      113.55     12.05 o 
   4   1  12        5.49       19.64      8.56 o 
  -5   2  12        0.66       -1.85      8.56 o 
  -4   2  12      152.02      151.47     13.35 o 
  -3   2  12       68.31      100.62     10.61 o 
  -2   2  12      210.37      183.16     13.07 o 
  -1   2  12      219.54      232.31     13.96 o 
   0   2  12       68.98       44.31      6.19 o 
   1   2  12       11.97       -0.34      7.46 o 
   2   2  12       56.46       72.28      9.79 o 
   3   2  12       84.01       81.86     11.29 o 
  -5   3  12        8.52       -5.68      9.51 o 
  -4   3  12       50.77       81.59     10.40 o 
  -3   3  12        4.34       -0.34      7.80 o 
  -2   3  12        4.09       -3.22      8.28 o 
  -1   3  12        0.66        2.40      7.94 o 
   0   3  12      203.59      258.45     17.52 o 
   1   3  12      110.72      120.33     11.84 o 
   2   3  12       10.10       12.66      8.28 o 
   3   3  12      208.00      195.83     15.54 o 
  -5   4  12       22.59       21.49      9.58 o 
  -4   4  12        0.43       -8.62      8.62 o 
  -3   4  12      227.37      249.15     14.78 o 
  -2   4  12       27.83       20.40      8.90 o 
  -1   4  12       43.62       59.07     10.40 o 
   0   4  12       14.28       16.78      5.78 o 
   1   4  12       85.49       89.05     10.95 o 
   2   4  12       27.93       32.58      8.42 o 
  -5   5  12       24.63       30.66     10.54 o 
  -4   5  12      156.76      156.67     14.51 o 
  -3   5  12        0.32        7.94      8.21 o 
  -2   5  12       18.80       15.20      9.24 o 
  -1   5  12       32.60       30.25      9.86 o 
   0   5  12        8.63       12.68      5.40 o 
   1   5  12      202.66      201.10     14.92 o 
   2   5  12        6.44        7.67      8.97 o 
  -4   6  12        5.56        9.51      9.45 o 
  -3   6  12       29.22       26.49      9.45 o 
  -2   6  12        1.47        9.72      8.49 o 
  -1   6  12       69.92       56.88     11.77 o 
   0   6  12       15.29        8.03      6.15 o 
   1   6  12       29.04       18.55      9.17 o 
  -3   7  12       12.64       28.41      9.99 o 
  -2   7  12        0.81        5.95      8.62 o 
  -1   7  12        5.08       10.95      9.38 o 
  -1  -6  13      197.59      154.89     14.85 o 
   0  -6  13      153.34      140.74      9.38 o 
   1  -6  13       36.40       41.62      9.65 o 
   2  -6  13       99.22       96.03     11.77 o 
  -2  -5  13       14.91       34.84     10.13 o 
  -1  -5  13       68.97       50.58     11.91 o 
   0  -5  13      116.06      121.01      8.64 o 
   1  -5  13        9.59       -0.48      8.15 o 
   2  -5  13      153.49      152.91     12.73 o 
   3  -5  13        0.07       12.05      8.08 o 
  -3  -4  13       81.14       82.62     11.43 o 
  -2  -4  13      274.37      300.75     17.32 o 
  -1  -4  13      196.25      203.63     13.62 o 
   0  -4  13      255.38      251.31     20.02 o 
   1  -4  13        4.22        0.89      7.67 o 
   2  -4  13        5.90       -3.63      8.21 o 
   3  -4  13       96.69       82.55     11.50 o 
  -3  -3  13        0.01        3.08      7.94 o 
  -2  -3  13        0.05        0.55      7.67 o 
  -1  -3  13        4.00        4.79      8.56 o 
   0  -3  13       36.92       38.03      6.34 o 
   1  -3  13      163.14      195.62     13.42 o 
   2  -3  13      184.69      183.64     13.07 o 
   3  -3  13       49.41       66.46      9.45 o 
  -4  -2  13       70.62       64.34     11.77 o 
  -3  -2  13        1.53        8.35      8.21 o 
  -2  -2  13      152.05      160.23     13.21 o 
  -1  -2  13       55.81       53.25      9.51 o 
   0  -2  13        0.30        9.48      5.57 o 
   1  -2  13       71.27      113.55     10.68 o 
   2  -2  13       35.47       32.17      8.62 o 
   3  -2  13       92.79      108.08     10.54 o 
  -4  -1  13       12.69       26.69      9.58 o 
  -3  -1  13       26.60       13.55      9.17 o 
  -2  -1  13        1.02        9.92      8.21 o 
  -1  -1  13      330.06      362.97     18.07 o 
   0  -1  13      155.33      129.84     11.02 o 
   1  -1  13       71.32      100.48     10.68 o 
   2  -1  13      152.83      142.30     12.39 o 
   3  -1  13        4.77       15.67      7.94 o 
  -4   0  13       33.98       43.74     10.54 o 
  -3   0  13       26.77       13.83      9.17 o 
  -2   0  13       34.46       45.31      9.24 o 
  -1   0  13        1.15        4.24      8.35 o 
   0   0  13        4.93        8.73      9.58 o 
   1   0  13        6.59        4.65      7.67 o 
   2   0  13       38.93       31.28      9.31 o 
   3   0  13        2.78        6.50      8.21 o 
  -4   1  13       80.15       78.58     11.23 o 
  -3   1  13      121.68      124.03     12.73 o 
  -2   1  13      122.33      122.59     11.36 o 
  -1   1  13       36.35       54.76      9.24 o 
   0   1  13        2.90        4.10      5.35 o 
   1   1  13     1263.80     1245.52     34.91 o 
   2   1  13        2.29       -1.51      8.01 o 
   3   1  13        7.00       13.96      8.35 o 
  -4   2  13       15.86        6.30      9.79 o 
  -3   2  13      113.25      129.57     12.87 o 
  -2   2  13       28.01       28.13      9.17 o 
  -1   2  13        1.16        6.71      7.80 o 
   0   2  13       66.12       85.10     15.95 o 
   1   2  13       87.97      102.05     11.77 o 
   2   2  13       69.43       89.32     10.34 o 
  -4   3  13        5.30        7.87      8.56 o 
  -3   3  13       87.01       92.54     11.02 o 
  -2   3  13        4.34        4.93      8.56 o 
  -1   3  13      280.03      297.33     16.08 o 
   0   3  13      208.64      224.71     10.11 o 
   1   3  13      258.30      263.66     16.08 o 
   2   3  13       69.18       28.47     10.75 o 
  -4   4  13      193.31      179.33     15.54 o 
  -3   4  13        0.35       -4.38      8.21 o 
  -2   4  13        3.32        9.72      8.42 o 
  -1   4  13       32.99       46.54     10.81 o 
   0   4  13       25.43       19.71      6.67 o 
   1   4  13       27.93       22.31      8.97 o 
  -3   5  13       32.65       18.75      9.17 o 
  -2   5  13        6.73        9.03      8.49 o 
  -1   5  13       46.90       14.24     10.54 o 
   0   5  13       69.09       73.17      7.74 o 
  -1  -4  14       18.19        3.90      9.17 o 
   0  -4  14        2.17        1.99      6.10 o 
   1  -4  14       31.78       39.63     10.47 o 
  -2  -3  14        4.00       -8.28      8.28 o 
  -1  -3  14        0.47       -1.10      8.08 o 
   0  -3  14       55.56       67.69     22.76 o 
   1  -3  14      115.31      111.09     12.39 o 
   2  -3  14       53.85       52.84     10.34 o 
  -3  -2  14       37.37       61.12     10.88 o 
  -2  -2  14       29.54       38.54      9.92 o 
  -1  -2  14       16.21       23.89      8.97 o 
   0  -2  14        3.68        3.46      8.01 o 
   1  -2  14      115.23      119.30     12.12 o 
   2  -2  14      159.14      133.74     12.53 o 
  -3  -1  14        0.23       -2.60      8.83 o 
  -2  -1  14        7.31        9.86      8.35 o 
  -1  -1  14       34.55       45.65     10.47 o 
   0  -1  14       36.37       31.02      6.53 o 
   1  -1  14      173.37      194.18     14.24 o 
   2  -1  14      144.18      172.07     14.03 o 
  -3   0  14        2.13       10.54      8.35 o 
  -2   0  14        4.90       17.04      8.01 o 
  -1   0  14      216.82      235.18     15.47 o 
   0   0  14       21.14       28.86      7.60 o 
   1   0  14      478.67      460.30     21.29 o 
   2   0  14        3.40       18.69      8.56 o 
  -3   1  14        3.56       -1.71      8.21 o 
  -2   1  14       11.83       22.31      8.83 o 
  -1   1  14       75.89       86.65     11.70 o 
   0   1  14        5.71        4.96      9.96 o 
   1   1  14        7.91        9.51      8.69 o 
  -3   2  14       82.11       80.84     10.88 o 
  -2   2  14       16.86       21.29      7.80 o 
  -1   2  14        0.06       -8.49      8.49 o 
   0   2  14      115.97      124.03     13.00 o 
   1   2  14       33.93       17.93      9.51 o 
  -3   3  14       34.04       41.55     10.34 o 
  -2   3  14        5.17        6.91      8.56 o 
  -1   3  14      108.34      123.41     12.39 o 
   0   3  14      163.56      171.20      9.62 o 
  -2   4  14        5.88       17.66      8.28 o 
  -1   4  14        4.59        0.96      9.10 o 
                                                 
